# Supplementary material for: SAND: a comprehensive annotation of class D β-lactamases using structural alignment-based numbering
Source: Antimicrob Agents Chemother. 2025 May 27;69(7):e00150-25. doi: 10.1128/aac.00150-25 (PMC12217458; doi:10.1128/aac.00150-25)
Supplement: Table S1 — A list of PDB structures used in this study. [file aac.00150-25-s0003.xlsx]

## Sheet: Sheet1
PDB INFO
	Name	Sub family	PDB	Uniprot	Resolution (Å)	Species	Modified /nonstandard residues	Publication article link	Reference	Missing uniprot
1	OXA-1	OXA-1-like	4MLL	https://www.uniprot.org/uniprot/P13661	1.37	Escherichia coli	K70D	https://journals.asm.org/doi/10.1128/AAC.01483-13	(June et al., 2014)
2	OXA-2	OXA-2-like	6XJ3	https://www.uniprot.org/uniprot/Q4LAV3	1.85	Klebsiella pneumoniae	K75	To be published.	(Chang et al., 2020)
3	OXA-10	OXA-10-like	2X02	https://www.uniprot.org/uniprot/P14489	1.35	Pseudomonas aeruginosa	KCX70	To be published.	(Vercheval et al., 2010)
4	OXA-23	OXA-23-like	4K0X	https://www.uniprot.org/uniprot/Q9L4P2	1.61	Acinetobacter baumannii	KCX82	http://dx.doi.org/10.1021/bi501547k	(Mitchell et al., 2015)
5	OXA-24	OXA-24-like	3ZNT	https://www.uniprot.org/uniprot/Q8RLA6	1.95	Acinetobacter baumannii	KCX84	To be published.	(Power et al., 2014)
6	OXA-45	OXA-45	4GN2	https://www.uniprot.org/uniprot/Q7WZC7	2.01	Pseudomonas aeruginosa	KCX66, many mutations	To be published.	(Martin et al., 2013)
7	OXA-46	OXA-46-like	3IF6	https://www.uniprot.org/uniprot/Q8GRH0	2.4	Pseudomonas aeruginosa	K75	http://dx.doi.org/10.1128/AAC.01517-09	(Docquier et al., 2010)	https://www.uniprot.org/uniprot/Q8GRH0
8	OXA-48	OXA-48-like	5DTK	https://www.uniprot.org/uniprot/Q6XEC0	1.6	Klebsiella pneumoniae	KCX73	http://dx.doi.org/10.1021/acs.jmedchem.6b00660	(Lund et al., 2016)
9	OXA-51	OXA-51-like	5KZH	https://www.uniprot.org/uniprot/Q5QT35	1.61	Acinetobacter baumannii	KCX83	http://dx.doi.org/10.1002/pro.3040	(June et al., 2016)
10	OXA-58	OXA-58-like	4OH0	https://www.uniprot.org/uniprot/Q2TR58	1.3	Acinetobacter baumannii	KCX86	http://dx.doi.org/10.1128/AAC.01983-13	(Smith et al., 2014)
11	OXA-85	OXA-85	4IED	https://www.uniprot.org/uniprot/Q6XL56	1.5	Fusobacterium nucleatum	KCX60	To be published.	(Mangani et al., 2014)
12	OXA-143	OXA-143-like	5IY2	https://www.uniprot.org/uniprot/D0UHC8	1.15	Acinetobacter baumannii	KCX84	http://dx.doi.org/10.1107/S2059798317008671	(Toth et al., 2017)
13	OXA-427	OXA-427-like	6HUH	https://www.uniprot.org/uniprot/A0A1Y6M6D7	2.78	Klebsiella pneumoniae	KCX54	To be published.	(Zavala et al., 2019)	https://www.uniprot.org/uniprot/A0A1Y6M6D7
14	AFD-1	AFD-like	6NHU	Q7D0B8	2.3	Agrobacterium fabrum	K63	To be published.	(Kim, Y. et al., 2019)
15	ATD-1	ATD-like	6V6N	A0A1V2APZ1	1.85	Agrobacterium tumefaciens	KCX62 and 3 other mutations S,N,Y	To be published.	(Tan, K. et al., 2019)
16	BAT-2	BAT-like	6W5G	https://www.ncbi.nlm.nih.gov/protein/WP_003327904.1?report=genbank&log$=prottop&blast_rank=1&RID=BZ7DK4JG016	1.45	Bacillus atrophaeus	KCX79	https://doi.org/10.1016/j.jsb.2020.107544	(Stewart, N.K. et al., 2020)
17	BPU-1	BPU-like	5CTM	A8FFI9	1.00	Bacillus pumilus	KCX104	https://doi.org/10.1038/nchembio.1950	(Toth, M. et al., 2016)
18	BSU-2	BSU-like	6W5E	P54427	1.3	Bacillus subtilis	KCX104	https://doi.org/10.1016/j.jsb.2020.107544	(Stewart, N.K. et al.,2020)
19	CDD-1	CDD-like	6EDM	A0A160YKM3	1.4	Clostridioides difficile	KCX48and several A	https://doi.org/10.1016/j.jsb.2019.09.008	(Stewart, N.K. et al.,2019)
20	CPD-1	CPD-like	7K3M	C7PL61	1.8	Chitinophaga pinensis DSM 2588	KCX 71	To be published.	(Maltseva, N. et al., 2022)
21	NOD-1	NOD-like	6NHS	Q8YU74	2	Nostoc sp. PCC 7120 = FACHB-418	K 90	To be published.	(Kim, Y. et al., 2019)
				Remarks:
				For the papers that will be published, the year written here is the PDB released year
				When there is no uniprot, NCBI is provided
