# Supplementary material for: SAND: a comprehensive annotation of class D β-lactamases using structural alignment-based numbering
Source: Antimicrob Agents Chemother. 2025 May 27;69(7):e00150-25. doi: 10.1128/aac.00150-25 (PMC12217458; doi:10.1128/aac.00150-25)
Supplement: Table S2 — Structure-based sequence alignment with secondary structure annotations. [file aac.00150-25-s0004.xlsx]

## Sheet: Sheet1
STRUCTURE-BASED SEQUENCE ALIGNMENT WITH SECONDASRY STRUCTURE ANNOTATIONS
SAND Numbering																																							1	2	3	4	5	6	7	8	9	10	11
OXA-48																																							M	R	V	L	A	L	S	A	V	F	L
Conserved residues
Secondary Structure	Signal Peptide
Loops
OXA-1																																				K	N	T	I	H	I	N	F	A	I	F	L	I	I
PDB ID: 4MLL
OXA-2																																					M	A	I	R	I	F	A	I	L	F	S	I	F
6XJ3
OXA-10																																									M	K	T	F	A	A	Y	V	I
2X02
OXA-23																															M	N	K	Y	F	T	C	Y	V	V	A	S	L	F	L	S	G	C	T
4K0X
OXA-24																															M	K	K	F	I	L	P	I	F	S	I	S	I	L	V	S	L	S	A
3ZNT
OXA-45																																					M	R	G	K	H	T	V	I	L	G	A	A	L
4GN2
OXA-46																																					M	A	I	R	F	F	T	I	L	L	S	T	F
3IF6
OXA-48																																							M	R	V	L	A	L	S	A	V	F	L
5DTK
OXA-51																												M	N	I	K	T	L	L	L	I	T	S	A	I	F	I	S	A	C	S	P	Y	I
5KZH
OXA-58																								M	K	L	L	K	I	L	S	L	V	C	L	S	I	S	I	G	A	C	A	E	H	S	M	S	R
4OH0
OXA-85																																													M	K	K	F	I
4IED
OXA-143																											M	K	K	F	I	L	P	I	L	S	I	S	T	L	L	S	V	S	A	C	S	S	I
5IY2
OXA-427																																						M	S	R	I	L	L	S	S	L	L	A	A
6HUH
AFD-1																															M	H	Y	R	L	P	A	I	V	L	S	C	L	A	L	P	G	L	L
6NHU
ATD-1																																M	R	Y	R	L	P	A	I	V	L	S	C	I	A	L	Q	G	I
6V6N
BAT-2																															M	K	K	W	L	Y	I	F	I	L	F	L	V	A	G	L	G	S	T
6W5G
BPU-1																																M	K	K	K	Y	I	K	R	L	F	S	C	I	M	L	M	A	F
5CTM
BSU-2
6W5E
CDD-1			M	K	R	K	K	N	F	I	W	I	A	I	L	L	V	G	V	V	M	V	M	Y	Y	A	V	K	K	H	N	D	I	N	Q	K	T	D	K	N	Y	I	K	S	E	L	N	K	S
6EDM
CPD-1																																							M	K	Q	T	G	W	I	L	L	L	I
7K3M
NOD-1																	M	S	R	N	R	R	M	S	L	A	M	I	V	A	M	T	T	L	V	P	F	L	T	I	S	N	F	R	D	M	P	G	H
6NHS
[truncated: 384 more columns]
