# Supplementary material for: SAND: a comprehensive annotation of class D β-lactamases using structural alignment-based numbering
Source: Antimicrob Agents Chemother. 2025 May 27;69(7):e00150-25. doi: 10.1128/aac.00150-25 (PMC12217458; doi:10.1128/aac.00150-25)
Supplement: Table S3 — DBLs sequences aligned to the built HMM profile. [file aac.00150-25-s0005.xlsx]

## Sheet: output_all_BLDB_CLUSTAL (2)
LIST OF ALL DBLs
SAND numbering																																						1	2	3	4	5	6	7	8	9	10	11	12
OXA-48	-	-	-	-	-	-	-	-	-	-	-	-	-	-	-	-	-	-	-	-	-	-	-	-	-	-	-	-	-	-	-	-	-	-	-	-	-	M	R	V	L	A	L	S	A	V	F	L	V
OXA-1189	-	-	-	-	-	-	-	-	-	-	-	-	-	-	-	-	-	-	-	-	-	-	-	-	-	M	Y	K	K	A	L	F	F	A	I	G	T	V	F	L	S	A	C	S	S	H	T	V	E
OXA-269	-	-	-	-	-	-	-	-	-	-	-	-	-	-	-	-	-	-	-	-	-	-	-	-	-	-	M	Y	K	K	V	L	I	V	A	T	T	T	L	F	L	S	A	C	S	S	K	T	V
OXA-802	-	-	-	-	-	-	-	-	-	-	-	-	-	-	-	-	-	-	-	-	-	-	-	-	-	M	T	K	R	A	L	F	F	A	I	S	T	I	F	L	S	A	C	S	F	N	T	V	Q
OXA-801	-	-	-	-	-	-	-	-	-	-	-	-	-	-	-	-	-	-	-	-	-	-	-	-	-	M	T	K	K	A	L	F	F	A	I	S	A	I	F	L	S	A	C	S	F	N	T	V	Q
OXA-819	-	-	-	-	-	-	-	-	-	-	-	-	-	-	-	-	-	-	-	-	-	-	-	-	-	M	T	K	K	A	L	F	F	A	I	S	T	I	F	L	S	A	C	S	F	N	T	V	Q
OXA-979	-	-	-	-	-	-	-	-	-	-	-	-	-	-	-	-	-	-	-	-	-	-	-	-	-	M	I	K	Q	A	L	F	F	A	I	S	T	I	F	L	S	A	C	S	F	N	T	V	Q
OXA-989	-	-	-	-	-	-	-	-	-	-	-	-	-	-	-	-	-	-	-	-	-	-	-	-	-	M	I	K	Q	A	L	F	F	A	I	S	T	I	F	L	S	A	C	S	F	N	T	V	Q
OXA-271	-	-	-	-	-	-	-	-	-	-	-	-	-	-	-	-	-	-	-	-	-	-	-	-	-	M	T	K	K	A	L	F	L	A	I	S	T	I	F	L	S	A	C	S	F	N	T	V	Q
OXA-985	-	-	-	-	-	-	-	-	-	-	-	-	-	-	-	-	-	-	-	-	-	-	-	-	-	M	S	K	K	A	L	F	F	A	I	S	T	I	F	L	S	A	C	S	F	N	T	V	Q
OXA-1010	-	-	-	-	-	-	-	-	-	-	-	-	-	-	-	-	-	-	-	-	-	-	-	-	-	M	T	K	K	A	L	F	L	A	I	S	T	I	F	L	S	A	C	S	F	N	T	V	Q
OXA-842	-	-	-	-	-	-	-	-	-	-	-	-	-	-	-	-	-	-	-	-	-	-	-	-	-	M	T	K	K	A	L	F	L	A	I	S	T	I	F	L	S	A	C	S	F	N	T	V	Q
OXA-1137	-	-	-	-	-	-	-	-	-	-	-	-	-	-	-	-	-	-	-	-	-	-	-	-	-	M	T	K	K	A	F	F	F	A	I	S	T	I	F	L	S	A	C	S	F	N	T	V	Q
OXA-1008	-	-	-	-	-	-	-	-	-	-	-	-	-	-	-	-	-	-	-	-	-	-	-	-	-	M	T	K	K	A	L	F	F	A	I	S	T	I	F	L	S	A	C	S	F	N	T	V	Q
OXA-678	-	-	-	-	-	-	-	-	-	-	-	-	-	-	-	-	-	-	-	-	-	-	-	-	-	M	T	K	K	A	L	F	F	A	I	S	T	I	F	L	S	A	C	S	F	N	T	V	Q
OXA-1234	-	-	-	-	-	-	-	-	-	-	-	-	-	-	-	-	-	-	-	-	-	-	-	-	-	M	T	K	K	A	L	F	F	A	I	S	T	I	F	L	S	A	C	S	F	N	T	V	Q
OXA-843	-	-	-	-	-	-	-	-	-	-	-	-	-	-	-	-	-	-	-	-	-	-	-	-	-	M	T	K	K	A	L	F	F	A	I	S	T	I	F	L	S	A	C	S	F	N	T	V	Q
OXA-270	-	-	-	-	-	-	-	-	-	-	-	-	-	-	-	-	-	-	-	-	-	-	-	-	-	M	T	K	K	A	L	F	F	A	I	S	T	I	F	L	S	A	C	S	F	N	T	V	Q
OXA-841	-	-	-	-	-	-	-	-	-	-	-	-	-	-	-	-	-	-	-	-	-	-	-	-	-	M	T	K	K	A	L	F	F	A	I	S	T	I	F	L	S	A	C	S	F	N	T	V	Q
OXA-357	-	-	-	-	-	-	-	-	-	-	-	-	-	-	-	-	-	-	-	-	-	-	-	-	-	-	M	Y	K	K	A	L	I	A	A	T	S	I	L	F	L	S	S	C	S	S	N	T	V
OXA-990	-	-	-	-	-	-	-	-	-	-	-	-	-	-	-	-	-	-	-	-	-	-	-	-	-	-	M	Y	K	K	A	L	I	A	A	T	S	I	L	F	L	S	S	C	S	S	N	T	V
OXA-267	-	-	-	-	-	-	-	-	-	-	-	-	-	-	-	-	-	-	-	-	-	-	-	-	-	-	M	Y	K	K	A	L	I	A	A	T	S	I	L	F	L	S	A	C	S	S	N	T	V
OXA-349	-	-	-	-	-	-	-	-	-	-	-	-	-	-	-	-	-	-	-	-	-	-	-	-	-	-	M	Y	K	K	A	L	I	A	A	T	S	I	L	F	L	S	S	C	S	S	N	T	V
OXA-1009	-	-	-	-	-	-	-	-	-	-	-	-	-	-	-	-	-	-	-	-	-	-	-	-	-	-	M	Y	K	K	A	L	I	A	A	T	S	I	L	F	L	S	S	C	S	S	N	T	V
OXA-268	-	-	-	-	-	-	-	-	-	-	-	-	-	-	-	-	-	-	-	-	-	-	-	-	-	-	M	Y	K	K	A	L	I	V	T	T	S	I	L	F	L	S	A	C	S	S	N	S	V
OXA-354	-	-	-	-	-	-	-	-	-	-	-	-	-	-	-	-	-	-	-	-	-	-	-	-	-	-	M	Y	K	K	A	L	I	V	A	T	S	I	L	F	L	S	A	C	S	S	N	S	V
OXA-350	-	-	-	-	-	-	-	-	-	-	-	-	-	-	-	-	-	-	-	-	-	-	-	-	-	-	M	Y	K	K	A	L	I	V	T	T	S	I	L	F	L	S	A	C	S	S	N	S	V
OXA-351	-	-	-	-	-	-	-	-	-	-	-	-	-	-	-	-	-	-	-	-	-	-	-	-	-	-	M	Y	K	K	A	L	I	V	A	I	S	I	L	F	L	S	A	C	S	S	N	M	V
OXA-326	-	-	-	-	-	-	-	-	-	-	-	-	-	-	-	-	-	-	-	-	-	-	-	-	-	-	M	Y	K	K	A	F	I	V	A	T	S	I	L	F	L	S	A	C	S	S	N	T	V
OXA-213	-	-	-	-	-	-	-	-	-	-	-	-	-	-	-	-	-	-	-	-	-	-	-	-	-	-	M	Y	K	K	A	L	I	V	A	T	S	I	L	F	L	S	A	C	S	S	N	M	V
OXA-348	-	-	-	-	-	-	-	-	-	-	-	-	-	-	-	-	-	-	-	-	-	-	-	-	-	-	M	Y	K	K	A	L	I	V	A	T	S	I	L	F	L	S	A	C	S	S	N	M	V
OXA-328	-	-	-	-	-	-	-	-	-	-	-	-	-	-	-	-	-	-	-	-	-	-	-	-	-	-	M	Y	K	K	A	L	I	V	A	T	S	L	L	F	L	S	A	C	S	S	N	T	V
OXA-331	-	-	-	-	-	-	-	-	-	-	-	-	-	-	-	-	-	-	-	-	-	-	-	-	-	-	M	Y	K	K	A	L	I	V	A	T	S	I	L	F	L	S	A	C	S	S	N	T	V
OXA-323	-	-	-	-	-	-	-	-	-	-	-	-	-	-	-	-	-	-	-	-	-	-	-	-	-	-	M	Y	K	K	A	L	I	V	A	T	S	I	L	F	L	S	A	C	S	S	N	T	V
OXA-304	-	-	-	-	-	-	-	-	-	-	-	-	-	-	-	-	-	-	-	-	-	-	-	-	-	-	M	Y	K	K	V	L	V	V	A	I	A	T	L	F	L	S	A	C	S	S	N	T	V
OXA-305	-	-	-	-	-	-	-	-	-	-	-	-	-	-	-	-	-	-	-	-	-	-	-	-	-	-	M	Y	K	K	V	L	V	V	A	T	A	T	L	F	L	S	A	C	S	S	N	T	V
OXA-805	-	-	-	-	-	-	-	-	-	-	-	-	-	-	-	-	-	-	-	-	-	-	-	-	-	-	M	Y	K	K	V	L	V	V	A	T	A	T	L	F	L	S	A	C	S	S	N	T	V
OXA-1003	-	-	-	-	-	-	-	-	-	-	-	-	-	-	-	-	-	-	-	-	-	-	-	-	-	-	M	Y	K	K	V	L	V	V	A	T	A	T	L	F	L	S	A	C	S	S	N	T	V
OXA-1007	-	-	-	-	-	-	-	-	-	-	-	-	-	-	-	-	-	-	-	-	-	-	-	-	-	-	M	Y	K	K	V	L	V	V	A	T	A	T	L	F	L	S	A	C	S	S	N	T	V
OXA-359	-	-	-	-	-	-	-	-	-	-	-	-	-	-	-	-	-	-	-	-	-	-	-	-	-	-	M	Y	K	K	A	F	I	V	A	T	S	L	L	F	L	S	A	C	S	S	N	T	V
OXA-844	-	-	-	-	-	-	-	-	-	-	-	-	-	-	-	-	-	-	-	-	-	-	-	-	-	-	M	Y	K	K	A	L	I	V	A	T	S	L	L	F	L	S	A	C	S	S	N	T	V
OXA-987	-	-	-	-	-	-	-	-	-	-	-	-	-	-	-	-	-	-	-	-	-	-	-	-	-	-	M	Y	K	K	V	L	V	V	A	T	A	T	L	F	L	S	A	C	S	S	N	T	V
OXA-1050	-	-	-	-	-	-	-	-	-	-	-	-	-	-	-	-	-	-	-	-	-	-	-	-	-	-	M	Y	K	K	V	L	I	V	A	T	S	I	L	F	L	S	A	C	S	S	N	T	V
OXA-822	-	-	-	-	-	-	-	-	-	-	-	-	-	-	-	-	-	-	-	-	-	-	-	-	-	-	M	Y	K	K	V	L	I	V	A	T	S	I	L	F	L	S	A	C	S	S	N	T	V
OXA-353	-	-	-	-	-	-	-	-	-	-	-	-	-	-	-	-	-	-	-	-	-	-	-	-	-	-	M	Y	K	K	T	L	I	V	T	T	S	I	L	F	L	S	A	C	S	S	N	M	V
OXA-324	-	-	-	-	-	-	-	-	-	-	-	-	-	-	-	-	-	-	-	-	-	-	-	-	-	-	M	Y	K	K	T	L	I	V	T	T	S	I	L	F	L	S	A	C	S	S	N	S	V
OXA-1151	-	-	-	-	-	-	-	-	-	-	-	-	-	-	-	-	-	-	-	-	-	-	-	-	-	-	M	Y	K	K	V	L	I	V	A	T	S	I	L	F	L	S	A	C	S	S	N	T	V
OXA-1185	-	-	-	-	-	-	-	-	-	-	-	-	-	-	-	-	-	-	-	-	-	-	-	-	-	-	M	Y	K	K	A	L	I	V	A	T	S	I	L	F	L	S	A	C	S	S	N	T	V
OXA-329	-	-	-	-	-	-	-	-	-	-	-	-	-	-	-	-	-	-	-	-	-	-	-	-	-	-	M	Y	K	K	A	L	I	V	A	T	S	I	L	F	L	S	A	C	S	S	N	T	V
OXA-325	-	-	-	-	-	-	-	-	-	-	-	-	-	-	-	-	-	-	-	-	-	-	-	-	-	-	M	Y	K	K	A	L	I	V	A	T	S	I	L	F	L	S	A	C	S	S	N	T	V
OXA-352	-	-	-	-	-	-	-	-	-	-	-	-	-	-	-	-	-	-	-	-	-	-	-	-	-	-	M	Y	K	K	A	L	I	V	A	T	S	I	L	F	L	S	A	C	S	S	N	T	V
OXA-330	-	-	-	-	-	-	-	-	-	-	-	-	-	-	-	-	-	-	-	-	-	-	-	-	-	-	M	Y	K	K	A	L	I	V	A	T	S	I	L	F	L	S	A	C	S	S	N	L	V
OXA-322	-	-	-	-	-	-	-	-	-	-	-	-	-	-	-	-	-	-	-	-	-	-	-	-	-	-	M	Y	K	K	V	L	I	V	A	T	S	I	L	F	L	S	A	C	S	S	N	S	V
OXA-358	-	-	-	-	-	-	-	-	-	-	-	-	-	-	-	-	-	-	-	-	-	-	-	-	-	-	M	Y	K	K	A	L	I	V	A	T	S	I	L	F	L	S	A	C	S	S	N	T	V
OXA-332	-	-	-	-	-	-	-	-	-	-	-	-	-	-	-	-	-	-	-	-	-	-	-	-	-	-	M	Y	K	K	A	L	I	V	A	T	S	I	L	F	L	S	A	C	S	S	N	T	V
OXA-327	-	-	-	-	-	-	-	-	-	-	-	-	-	-	-	-	-	-	-	-	-	-	-	-	-	-	M	Y	K	K	A	L	I	V	A	T	S	I	L	F	L	S	A	C	S	S	N	T	V
OXA-526	-	-	-	-	-	-	-	-	-	-	-	-	-	-	-	-	-	-	-	-	-	-	-	-	-	-	M	T	K	K	A	L	F	F	A	I	S	T	M	F	L	S	A	C	S	F	N	T	V
OXA-821	-	-	-	-	-	-	-	-	-	-	-	-	-	-	-	-	-	-	-	-	-	-	-	-	-	-	M	T	K	K	A	L	F	F	A	I	S	T	M	F	L	S	A	C	S	F	N	T	V
OXA-1113	-	-	-	-	-	-	-	-	-	-	-	-	-	-	-	-	-	-	-	-	-	-	-	-	-	-	-	M	T	K	K	A	L	F	F	A	I	G	T	I	F	L	S	A	C	S	F	N	T
OXA-1235	-	-	-	-	-	-	-	-	-	-	-	-	-	-	-	-	-	-	-	-	-	-	-	-	-	-	M	T	K	K	A	L	F	F	A	I	G	T	I	F	L	S	A	C	S	F	N	T	V
OXA-1114	-	-	-	-	-	-	-	-	-	-	-	-	-	-	-	-	-	-	-	-	-	-	-	-	-	-	M	T	K	K	A	L	F	F	A	I	G	T	I	F	L	S	A	C	S	F	N	T	V
OXA-1000	-	-	-	-	-	-	-	-	-	-	-	-	-	-	-	-	-	-	-	-	-	-	-	-	-	-	M	T	K	K	A	L	F	F	A	I	G	T	I	F	L	S	A	C	S	F	N	T	V
OXA-1222	-	-	-	-	-	-	-	-	-	-	-	-	-	-	-	-	-	-	-	-	-	-	-	-	-	-	M	T	K	K	A	L	F	F	A	I	G	T	M	F	L	S	A	C	S	F	N	T	V
OXA-988	-	-	-	-	-	-	-	-	-	-	-	-	-	-	-	-	-	-	-	-	-	-	-	-	-	-	M	T	K	K	A	L	F	F	A	I	G	T	M	F	L	S	A	C	S	F	N	T	V
OXA-272	-	-	-	-	-	-	-	-	-	-	-	-	-	-	-	-	-	-	-	-	-	-	-	-	-	-	M	T	K	K	A	L	F	F	A	I	G	T	M	F	L	S	A	C	S	F	N	T	V
OXA-804	-	-	-	-	-	-	-	-	-	-	-	-	-	-	-	-	-	-	-	-	-	-	-	-	-	-	M	T	K	K	A	L	F	F	A	I	G	T	M	F	L	S	A	C	S	F	N	T	V
OXA-980	-	-	-	-	-	-	-	-	-	-	-	-	-	-	-	-	-	-	-	-	-	-	-	-	-	-	M	T	K	K	A	L	F	F	A	I	G	T	M	F	L	S	A	C	S	F	N	T	V
OXA-642	-	-	-	-	-	-	-	-	-	-	-	-	-	-	-	-	-	-	-	-	-	-	-	-	-	-	M	T	K	K	A	L	F	F	A	I	G	T	M	F	L	S	A	C	S	F	N	T	V
OXA-1002	-	-	-	-	-	-	-	-	-	-	-	-	-	-	-	-	-	-	-	-	-	-	-	-	-	-	M	T	K	K	A	L	F	F	A	I	G	T	M	F	L	S	A	C	S	F	N	T	V
OXA-533	-	-	-	-	-	-	-	-	-	-	-	-	-	-	-	-	-	-	-	-	-	-	-	-	-	-	M	T	K	K	A	L	F	F	A	I	G	T	M	F	L	S	A	C	S	F	N	T	V
OXA-803	-	-	-	-	-	-	-	-	-	-	-	-	-	-	-	-	-	-	-	-	-	-	-	-	-	-	M	T	K	K	A	L	F	F	A	I	G	T	M	F	L	S	A	C	S	F	N	T	V
OXA-1150	-	-	-	-	-	-	-	-	-	-	-	-	-	-	-	-	-	-	-	-	-	-	-	-	-	-	M	T	K	K	A	L	F	F	A	I	G	T	M	F	L	S	A	C	S	F	N	T	V
OXA-1224	-	-	-	-	-	-	-	-	-	-	-	-	-	-	-	-	-	-	-	-	-	-	-	-	-	-	M	T	K	K	A	L	F	F	A	I	G	T	M	F	L	S	A	C	S	F	N	T	V
OXA-978	-	-	-	-	-	-	-	-	-	-	-	-	-	-	-	-	-	-	-	-	-	-	-	-	-	-	M	T	K	K	A	L	F	F	A	I	G	T	M	F	L	S	A	C	S	F	N	T	V
OXA-986	-	-	-	-	-	-	-	-	-	-	-	-	-	-	-	-	-	-	-	-	-	-	-	-	-	-	M	T	K	K	A	L	F	F	A	I	G	T	M	F	L	S	A	C	S	F	N	T	V
OXA-1165	-	-	-	-	-	-	-	-	-	-	-	-	-	-	-	-	-	-	-	-	-	-	-	-	-	-	M	T	K	K	A	L	F	F	A	I	G	T	M	F	L	S	A	C	S	F	N	T	V
OXA-564	-	-	-	-	-	-	-	-	-	-	-	-	-	-	-	-	-	-	-	-	-	-	-	-	-	-	M	T	K	K	A	L	F	F	A	I	G	T	M	F	L	S	A	C	S	F	N	T	V
OXA-417	-	-	-	-	-	-	-	-	-	-	-	-	-	-	-	-	-	-	-	-	-	-	-	-	-	-	M	T	K	K	A	L	F	F	A	I	G	T	M	F	L	S	A	C	S	F	N	T	V
OXA-503	-	-	-	-	-	-	-	-	-	-	-	-	-	-	-	-	-	-	-	-	-	-	-	-	-	-	M	T	K	K	A	L	F	F	A	I	G	T	M	F	L	S	A	C	S	F	N	T	V
OXA-502	-	-	-	-	-	-	-	-	-	-	-	-	-	-	-	-	-	-	-	-	-	-	-	-	-	-	M	T	K	K	A	L	F	F	A	I	G	T	M	F	L	S	A	C	S	F	N	T	V
OXA-506	-	-	-	-	-	-	-	-	-	-	-	-	-	-	-	-	-	-	-	-	-	-	-	-	-	-	M	T	K	K	A	L	F	F	A	I	G	T	M	F	L	S	A	C	S	F	N	T	V
OXA-522	-	-	-	-	-	-	-	-	-	-	-	-	-	-	-	-	-	-	-	-	-	-	-	-	-	-	M	T	K	K	A	L	F	F	A	I	G	T	M	F	L	S	A	C	S	F	N	T	V
OXA-992	-	-	-	-	-	-	-	-	-	-	-	-	-	-	-	-	-	-	-	-	-	-	-	-	-	-	M	T	K	K	A	L	F	F	A	I	A	T	M	F	L	S	A	C	S	F	D	T	V
OXA-832	-	-	-	-	-	-	-	-	-	-	-	-	-	-	-	-	-	-	-	-	-	-	-	-	-	-	M	T	K	K	A	L	F	F	A	I	G	T	M	F	L	S	A	C	S	F	D	T	V
OXA-421	-	-	-	-	-	-	-	-	-	-	-	-	-	-	-	-	-	-	-	-	-	-	-	-	-	-	M	T	K	K	T	L	F	F	A	I	G	T	M	F	L	S	A	C	S	F	N	T	V
OXA-840	-	-	-	-	-	-	-	-	-	-	-	-	-	-	-	-	-	-	-	-	-	-	-	-	-	-	M	T	K	K	A	L	F	F	A	I	G	M	M	F	L	S	A	C	S	F	N	T	V
OXA-777	-	-	-	-	-	-	-	-	-	-	-	-	-	-	-	-	-	-	-	-	-	-	-	-	-	-	-	M	T	K	K	A	L	F	F	A	I	G	T	M	F	L	S	A	C	S	F	N	T
OXA-1115	-	-	-	-	-	-	-	-	-	-	-	-	-	-	-	-	-	-	-	-	-	-	-	-	-	-	M	T	K	K	A	L	F	F	A	I	G	T	M	F	L	S	A	C	S	F	N	T	V
OXA-1237	-	-	-	-	-	-	-	-	-	-	-	-	-	-	-	-	-	-	-	-	-	-	-	-	-	-	M	T	K	K	A	L	F	F	A	I	G	T	M	F	L	S	A	C	S	F	N	T	V
OXA-1164	-	-	-	-	-	-	-	-	-	-	-	-	-	-	-	-	-	-	-	-	-	-	-	-	-	-	-	M	T	K	K	A	L	F	F	A	I	G	T	M	F	L	S	A	C	S	F	N	T
OXA-820	-	-	-	-	-	-	-	-	-	-	-	-	-	-	-	-	-	-	-	-	-	-	-	-	-	-	M	T	K	K	A	L	F	F	A	I	G	T	M	F	L	S	A	C	S	F	N	T	V
OXA-941	-	-	-	-	-	-	-	-	-	-	-	-	-	-	-	-	-	-	-	-	-	-	-	-	-	-	M	T	K	K	A	L	F	F	A	I	G	T	M	F	L	S	A	C	S	F	N	T	V
OXA-778	-	-	-	-	-	-	-	-	-	-	-	-	-	-	-	-	-	-	-	-	-	-	-	-	-	-	M	T	K	K	A	L	F	F	A	I	G	T	M	F	L	S	A	C	S	F	N	T	V
OXA-501	-	-	-	-	-	-	-	-	-	-	-	-	-	-	-	-	-	-	-	-	-	-	-	-	-	-	M	T	K	K	A	L	F	F	A	I	G	T	M	F	L	S	A	C	S	F	N	T	V
OXA-826	-	-	-	-	-	-	-	-	-	-	-	-	-	-	-	-	-	-	-	-	-	-	-	-	-	-	M	T	K	K	A	L	F	F	A	I	G	T	M	F	L	S	A	C	S	F	N	T	V
OXA-943	-	-	-	-	-	-	-	-	-	-	-	-	-	-	-	-	-	-	-	-	-	-	-	-	-	-	M	T	K	K	A	L	F	F	A	I	G	T	M	F	L	S	A	C	S	F	N	T	V
OXA-1166	-	-	-	-	-	-	-	-	-	-	-	-	-	-	-	-	-	-	-	-	-	-	-	-	-	-	M	T	K	K	A	L	F	F	A	I	G	T	M	F	L	S	A	C	S	F	N	T	V
OXA-500	-	-	-	-	-	-	-	-	-	-	-	-	-	-	-	-	-	-	-	-	-	-	-	-	-	-	M	T	K	K	A	L	F	F	A	I	G	T	M	F	L	S	A	C	S	F	N	T	V
OXA-1138	-	-	-	-	-	-	-	-	-	-	-	-	-	-	-	-	-	-	-	-	-	-	-	-	-	-	M	T	K	K	A	L	F	F	A	I	G	T	M	F	L	S	A	C	S	F	N	T	V
OXA-273	-	-	-	-	-	-	-	-	-	-	-	-	-	-	-	-	-	-	-	-	-	-	-	-	-	-	M	T	K	K	A	L	F	F	A	I	G	T	M	F	L	S	A	C	S	F	N	T	V
OXA-942	-	-	-	-	-	-	-	-	-	-	-	-	-	-	-	-	-	-	-	-	-	-	-	-	-	-	M	T	K	K	A	L	F	F	A	I	G	T	M	F	L	S	A	C	S	F	N	T	V
OXA-563	-	-	-	-	-	-	-	-	-	-	-	-	-	-	-	-	-	-	-	-	-	-	-	-	-	-	M	T	K	K	A	L	F	F	A	I	G	T	M	F	L	S	A	C	S	F	N	T	V
OXA-1045	-	-	-	-	-	-	-	-	-	-	-	-	-	-	-	-	-	-	-	-	-	-	-	-	-	-	M	T	K	K	A	L	F	F	A	I	G	T	M	F	L	S	A	C	S	F	N	T	V
OXA-527	-	-	-	-	-	-	-	-	-	-	-	-	-	-	-	-	-	-	-	-	-	-	-	-	M	N	I	K	T	I	L	L	V	T	S	T	L	L	I	S	A	C	S	P	Y	I	V	T	A
OXA-684	-	-	-	-	-	-	-	-	-	-	-	-	-	-	-	-	-	-	-	-	-	-	-	-	-	M	N	I	K	A	L	L	L	I	T	S	A	I	F	I	S	A	C	S	P	Y	I	V	T
OXA-885	-	-	-	-	-	-	-	-	-	-	-	-	-	-	-	-	-	-	-	-	-	-	-	-	-	M	N	I	K	A	L	L	L	I	T	S	A	I	F	I	S	A	C	S	P	Y	I	V	T
OXA-250	-	-	-	-	-	-	-	-	-	-	-	-	-	-	-	-	-	-	-	-	-	-	-	-	-	M	N	I	K	A	L	L	L	I	T	S	A	I	F	I	S	A	C	S	P	Y	I	V	T
OXA-1109	-	-	-	-	-	-	-	-	-	-	-	-	-	-	-	-	-	-	-	-	-	-	-	-	-	M	N	I	K	A	L	L	L	I	T	S	A	I	F	I	S	A	C	S	P	Y	I	V	T
OXA-507	-	-	-	-	-	-	-	-	-	-	-	-	-	-	-	-	-	-	-	-	-	-	-	-	-	M	N	I	K	A	L	L	L	I	T	S	A	I	F	I	S	A	C	S	P	Y	I	V	T
OXA-776	-	-	-	-	-	-	-	-	-	-	-	-	-	-	-	-	-	-	-	-	-	-	-	-	-	-	M	N	I	K	A	L	L	L	I	T	S	A	I	F	I	S	A	C	S	P	Y	I	V
OXA-346	-	-	-	-	-	-	-	-	-	-	-	-	-	-	-	-	-	-	-	-	-	-	-	-	-	M	N	I	K	A	L	L	L	I	T	S	A	I	F	I	S	A	C	S	P	Y	I	V	T
OXA-714	-	-	-	-	-	-	-	-	-	-	-	-	-	-	-	-	-	-	-	-	-	-	-	-	-	M	N	I	K	A	L	L	L	I	T	S	A	I	F	I	S	A	C	S	P	Y	I	V	S
OXA-248	-	-	-	-	-	-	-	-	-	-	-	-	-	-	-	-	-	-	-	-	-	-	-	-	-	M	N	I	K	A	L	L	L	I	T	S	A	I	F	I	S	A	C	S	P	Y	I	V	T
OXA-868	-	-	-	-	-	-	-	-	-	-	-	-	-	-	-	-	-	-	-	-	-	-	-	-	-	M	N	I	K	A	L	L	L	I	T	S	A	I	F	I	S	A	C	S	P	Y	I	V	T
OXA-371	-	-	-	-	-	-	-	-	-	-	-	-	-	-	-	-	-	-	-	-	-	-	-	-	-	M	N	I	K	A	L	L	L	I	T	S	A	I	F	I	S	A	C	S	P	Y	I	V	T
OXA-107	-	-	-	-	-	-	-	-	-	-	-	-	-	-	-	-	-	-	-	-	-	-	-	-	-	M	N	I	K	A	L	L	L	I	T	S	A	I	F	I	S	A	C	S	P	Y	I	V	T
OXA-1229	-	-	-	-	-	-	-	-	-	-	-	-	-	-	-	-	-	-	-	-	-	-	-	-	-	M	N	I	K	A	L	L	L	I	T	S	A	I	F	I	S	A	C	S	P	Y	I	V	T
OXA-110	-	-	-	-	-	-	-	-	-	-	-	-	-	-	-	-	-	-	-	-	-	-	-	-	-	M	N	I	K	A	L	L	L	I	T	S	A	I	F	I	S	A	C	S	P	Y	I	V	T
OXA-112	-	-	-	-	-	-	-	-	-	-	-	-	-	-	-	-	-	-	-	-	-	-	-	-	-	M	N	I	K	A	L	L	L	I	T	S	A	I	F	I	S	A	C	S	P	Y	I	V	T
OXA-92	-	-	-	-	-	-	-	-	-	-	-	-	-	-	-	-	-	-	-	-	-	-	-	-	-	M	N	I	K	A	L	L	L	I	T	S	A	I	F	I	S	A	C	S	P	Y	I	V	T
OXA-1094	-	-	-	-	-	-	-	-	-	-	-	-	-	-	-	-	-	-	-	-	-	-	-	-	-	M	N	I	K	A	L	L	L	I	T	S	A	I	F	I	S	A	C	S	P	Y	I	V	T
OXA-1096	-	-	-	-	-	-	-	-	-	-	-	-	-	-	-	-	-	-	-	-	-	-	-	-	-	M	N	I	K	A	L	L	L	I	T	S	A	I	F	I	S	A	C	S	P	Y	I	V	T
OXA-403	-	-	-	-	-	-	-	-	-	-	-	-	-	-	-	-	-	-	-	-	-	-	-	-	-	M	N	I	K	A	L	L	L	I	T	S	A	I	F	I	S	A	C	S	P	Y	I	V	T
OXA-854	-	-	-	-	-	-	-	-	-	-	-	-	-	-	-	-	-	-	-	-	-	-	-	-	-	-	M	N	I	K	A	L	L	L	I	T	S	A	I	F	I	S	A	C	S	P	Y	I	V
OXA-909	-	-	-	-	-	-	-	-	-	-	-	-	-	-	-	-	-	-	-	-	-	-	-	-	-	M	N	I	K	A	L	L	L	I	T	S	A	I	F	I	S	A	C	S	P	Y	I	V	T
OXA-853	-	-	-	-	-	-	-	-	-	-	-	-	-	-	-	-	-	-	-	-	-	-	-	-	-	M	N	I	K	A	L	L	L	I	T	S	A	I	F	I	S	A	C	S	P	Y	I	V	T
OXA-430	-	-	-	-	-	-	-	-	-	-	-	-	-	-	-	-	-	-	-	-	-	-	-	-	-	M	N	I	K	A	L	L	L	I	T	S	A	I	F	I	S	A	C	S	P	Y	I	V	T
OXA-69	-	-	-	-	-	-	-	-	-	-	-	-	-	-	-	-	-	-	-	-	-	-	-	-	-	M	N	I	K	A	L	L	L	I	T	S	A	I	F	I	S	A	C	S	P	Y	I	V	T
OXA-89	-	-	-	-	-	-	-	-	-	-	-	-	-	-	-	-	-	-	-	-	-	-	-	-	-	-	M	N	I	K	T	L	L	L	I	T	S	A	I	F	I	S	A	C	S	H	Y	I	V
OXA-410	-	-	-	-	-	-	-	-	-	-	-	-	-	-	-	-	-	-	-	-	-	-	-	-	-	-	M	N	I	K	A	L	L	L	I	T	S	A	I	F	I	S	A	C	S	P	Y	I	V
OXA-698	-	-	-	-	-	-	-	-	-	-	-	-	-	-	-	-	-	-	-	-	-	-	-	-	-	M	N	I	K	A	L	L	L	I	T	S	A	I	F	I	S	A	C	S	P	Y	I	V	S
OXA-317	-	-	-	-	-	-	-	-	-	-	-	-	-	-	-	-	-	-	-	-	-	-	-	-	-	-	M	N	I	K	A	L	L	L	I	T	S	A	I	F	I	S	A	C	S	P	Y	I	V
OXA-1048	-	-	-	-	-	-	-	-	-	-	-	-	-	-	-	-	-	-	-	-	-	-	-	-	-	-	M	N	I	K	A	L	L	L	I	T	S	A	I	F	I	S	A	C	S	P	Y	I	V
OXA-1214	-	-	-	-	-	-	-	-	-	-	-	-	-	-	-	-	-	-	-	-	-	-	-	-	-	-	M	N	I	K	A	L	L	L	I	T	S	A	I	F	I	S	A	C	S	P	Y	I	V
OXA-431	-	-	-	-	-	-	-	-	-	-	-	-	-	-	-	-	-	-	-	-	-	-	-	-	-	-	M	N	I	K	A	L	L	L	I	T	S	A	I	F	I	S	A	C	S	P	Y	I	V
OXA-91	-	-	-	-	-	-	-	-	-	-	-	-	-	-	-	-	-	-	-	-	-	-	-	-	-	-	M	N	I	K	A	L	L	L	I	T	S	A	I	F	I	S	A	C	S	P	Y	I	V
OXA-144	-	-	-	-	-	-	-	-	-	-	-	-	-	-	-	-	-	-	-	-	-	-	-	-	-	-	M	N	I	K	A	L	L	L	I	T	S	A	I	F	I	S	A	C	S	P	Y	I	V
OXA-426	-	-	-	-	-	-	-	-	-	-	-	-	-	-	-	-	-	-	-	-	-	-	-	-	-	-	M	N	I	K	A	L	L	L	I	T	S	A	I	F	I	S	A	C	S	P	Y	I	V
OXA-442	-	-	-	-	-	-	-	-	-	-	-	-	-	-	-	-	-	-	-	-	-	-	-	-	-	-	M	N	I	K	A	L	L	L	I	T	S	A	I	F	I	S	A	C	S	P	Y	I	V
OXA-128	-	-	-	-	-	-	-	-	-	-	-	-	-	-	-	-	-	-	-	-	-	-	-	-	-	-	M	N	I	K	A	L	L	L	I	T	S	A	I	F	I	S	A	C	S	P	Y	I	V
OXA-1219	-	-	-	-	-	-	-	-	-	-	-	-	-	-	-	-	-	-	-	-	-	-	-	-	-	-	M	N	I	K	A	L	L	L	I	T	S	A	I	F	I	S	A	C	S	P	Y	I	V
OXA-68	-	-	-	-	-	-	-	-	-	-	-	-	-	-	-	-	-	-	-	-	-	-	-	-	-	-	M	N	I	K	A	L	L	L	I	T	S	A	I	F	I	S	A	C	S	P	Y	I	V
OXA-78	-	-	-	-	-	-	-	-	-	-	-	-	-	-	-	-	-	-	-	-	-	-	-	-	-	-	M	N	I	K	A	L	L	L	I	T	S	A	I	F	I	S	A	C	S	P	Y	I	V
OXA-441	-	-	-	-	-	-	-	-	-	-	-	-	-	-	-	-	-	-	-	-	-	-	-	-	-	-	M	N	I	K	A	L	L	L	I	T	S	A	I	F	I	S	A	C	S	P	Y	I	V
OXA-217	-	-	-	-	-	-	-	-	-	-	-	-	-	-	-	-	-	-	-	-	-	-	-	-	-	-	M	N	I	K	A	L	L	L	I	T	S	A	I	F	I	S	A	C	S	P	Y	I	V
OXA-150	-	-	-	-	-	-	-	-	-	-	-	-	-	-	-	-	-	-	-	-	-	-	-	-	-	-	M	N	I	K	A	L	L	L	I	T	S	A	I	F	I	S	A	C	S	P	Y	I	V
OXA-149	-	-	-	-	-	-	-	-	-	-	-	-	-	-	-	-	-	-	-	-	-	-	-	-	-	-	M	N	I	K	A	L	L	L	I	T	S	A	I	F	I	S	A	C	S	P	Y	I	V
OXA-800	-	-	-	-	-	-	-	-	-	-	-	-	-	-	-	-	-	-	-	-	-	-	-	-	-	-	M	N	I	K	A	L	L	L	I	T	S	A	I	F	I	S	A	C	S	P	Y	I	V
OXA-77	-	-	-	-	-	-	-	-	-	-	-	-	-	-	-	-	-	-	-	-	-	-	-	-	-	-	M	N	I	K	A	L	L	L	I	T	S	A	I	F	I	S	A	C	S	P	Y	I	V
OXA-1117	-	-	-	-	-	-	-	-	-	-	-	-	-	-	-	-	-	-	-	-	-	-	-	-	-	-	M	N	I	K	A	L	L	L	I	T	S	A	I	F	I	S	A	C	S	P	Y	I	V
OXA-117	-	-	-	-	-	-	-	-	-	-	-	-	-	-	-	-	-	-	-	-	-	-	-	-	-	-	M	N	I	K	A	L	L	L	I	T	S	A	I	F	I	S	A	C	S	P	Y	I	V
OXA-694	-	-	-	-	-	-	-	-	-	-	-	-	-	-	-	-	-	-	-	-	-	-	-	-	-	-	M	N	I	K	A	L	L	L	I	T	S	A	I	F	I	S	A	C	S	P	Y	I	V
OXA-98	-	-	-	-	-	-	-	-	-	-	-	-	-	-	-	-	-	-	-	-	-	-	-	-	-	-	M	N	I	K	A	L	L	L	I	T	S	A	I	F	I	S	A	C	S	P	Y	I	V
OXA-680	-	-	-	-	-	-	-	-	-	-	-	-	-	-	-	-	-	-	-	-	-	-	-	-	-	-	M	N	I	K	A	L	L	L	I	T	S	A	I	F	I	S	A	C	S	P	Y	I	V
OXA-497	-	-	-	-	-	-	-	-	-	-	-	-	-	-	-	-	-	-	-	-	-	-	-	-	-	-	M	N	I	K	A	L	L	L	I	T	S	A	I	F	I	S	A	C	S	P	Y	I	V
OXA-747	-	-	-	-	-	-	-	-	-	-	-	-	-	-	-	-	-	-	-	-	-	-	-	-	-	-	M	N	I	K	A	L	L	L	I	T	S	A	I	F	I	S	A	C	S	P	Y	I	V
OXA-532	-	-	-	-	-	-	-	-	-	-	-	-	-	-	-	-	-	-	-	-	-	-	-	-	-	-	M	N	I	K	A	L	L	L	I	T	S	A	I	F	I	S	A	C	S	P	Y	I	V
OXA-203	-	-	-	-	-	-	-	-	-	-	-	-	-	-	-	-	-	-	-	-	-	-	-	-	-	-	M	N	I	K	A	L	L	L	I	T	S	A	I	F	I	S	A	C	S	P	Y	I	V
OXA-881	-	-	-	-	-	-	-	-	-	-	-	-	-	-	-	-	-	-	-	-	-	-	-	-	-	-	M	N	I	K	A	L	L	L	I	T	S	A	I	F	I	S	A	C	S	P	Y	I	V
OXA-774	-	-	-	-	-	-	-	-	-	-	-	-	-	-	-	-	-	-	-	-	-	-	-	-	-	-	M	N	I	K	A	L	L	L	I	T	S	A	I	F	I	S	A	C	S	P	Y	I	V
OXA-722	-	-	-	-	-	-	-	-	-	-	-	-	-	-	-	-	-	-	-	-	-	-	-	-	-	-	M	N	I	K	A	L	L	L	I	T	S	A	I	F	I	S	A	C	S	P	Y	I	V
OXA-749	-	-	-	-	-	-	-	-	-	-	-	-	-	-	-	-	-	-	-	-	-	-	-	-	-	-	M	N	I	K	A	L	L	L	I	T	S	A	I	F	I	S	A	C	S	P	Y	I	V
OXA-750	-	-	-	-	-	-	-	-	-	-	-	-	-	-	-	-	-	-	-	-	-	-	-	-	-	-	M	N	I	K	A	L	L	L	I	T	S	A	I	F	I	S	A	C	S	P	Y	I	V
OXA-720	-	-	-	-	-	-	-	-	-	-	-	-	-	-	-	-	-	-	-	-	-	-	-	-	-	-	M	N	I	K	A	L	L	L	I	T	S	A	I	F	I	S	A	C	S	P	Y	I	V
OXA-971	-	-	-	-	-	-	-	-	-	-	-	-	-	-	-	-	-	-	-	-	-	-	-	-	-	-	M	N	I	K	A	L	L	L	I	T	S	A	I	F	I	S	A	C	S	P	Y	I	V
OXA-748	-	-	-	-	-	-	-	-	-	-	-	-	-	-	-	-	-	-	-	-	-	-	-	-	-	-	M	N	I	K	A	L	L	L	I	T	S	A	I	F	I	S	A	C	S	P	Y	I	V
OXA-705	-	-	-	-	-	-	-	-	-	-	-	-	-	-	-	-	-	-	-	-	-	-	-	-	-	-	M	N	I	K	A	L	L	L	I	T	S	A	I	F	I	S	A	C	S	P	Y	I	V
OXA-104	-	-	-	-	-	-	-	-	-	-	-	-	-	-	-	-	-	-	-	-	-	-	-	-	-	-	M	N	I	K	A	L	L	L	I	T	S	A	I	F	I	S	A	C	S	P	Y	I	V
OXA-711	-	-	-	-	-	-	-	-	-	-	-	-	-	-	-	-	-	-	-	-	-	-	-	-	-	M	N	I	K	A	L	L	L	I	T	S	A	I	F	I	S	A	C	S	P	Y	I	V	T
OXA-754	-	-	-	-	-	-	-	-	-	-	-	-	-	-	-	-	-	-	-	-	-	-	-	-	-	M	N	I	K	A	L	L	L	I	T	S	A	I	F	I	S	A	C	S	P	Y	I	V	T
OXA-516	-	-	-	-	-	-	-	-	-	-	-	-	-	-	-	-	-	-	-	-	-	-	-	-	-	M	N	I	K	A	L	L	L	I	T	S	A	I	F	I	S	A	C	S	P	Y	I	V	T
OXA-758	-	-	-	-	-	-	-	-	-	-	-	-	-	-	-	-	-	-	-	-	-	-	-	-	-	-	M	N	I	K	A	L	L	L	I	T	S	A	I	F	I	S	A	C	S	P	Y	I	V
OXA-767	-	-	-	-	-	-	-	-	-	-	-	-	-	-	-	-	-	-	-	-	-	-	-	-	-	-	M	N	I	K	A	L	L	L	I	T	S	A	I	F	I	S	A	C	S	P	Y	I	V
OXA-176	-	-	-	-	-	-	-	-	-	-	-	-	-	-	-	-	-	-	-	-	-	-	-	-	M	N	I	K	A	L	L	L	I	T	S	A	I	F	I	S	A	C	S	P	Y	I	V	T	A
OXA-744	-	-	-	-	-	-	-	-	-	-	-	-	-	-	-	-	-	-	-	-	-	-	-	-	-	-	M	N	I	K	A	L	L	L	I	T	S	T	I	F	I	S	A	C	S	P	Y	I	V
OXA-723	-	-	-	-	-	-	-	-	-	-	-	-	-	-	-	-	-	-	-	-	-	-	-	-	-	M	N	I	K	A	L	L	L	I	T	S	A	I	F	I	S	A	C	S	P	Y	I	V	T
OXA-888	-	-	-	-	-	-	-	-	-	-	-	-	-	-	-	-	-	-	-	-	-	-	-	-	-	M	N	I	K	A	L	L	L	I	T	S	A	I	F	I	S	A	C	S	P	Y	I	V	T
OXA-972	-	-	-	-	-	-	-	-	-	-	-	-	-	-	-	-	-	-	-	-	-	-	-	-	-	M	N	I	K	A	L	L	L	I	T	S	A	I	F	I	S	A	C	S	P	Y	I	V	T
OXA-716	-	-	-	-	-	-	-	-	-	-	-	-	-	-	-	-	-	-	-	-	-	-	-	-	-	M	N	I	K	A	L	L	L	I	T	S	A	I	F	I	S	A	C	S	P	Y	I	V	T
OXA-718	-	-	-	-	-	-	-	-	-	-	-	-	-	-	-	-	-	-	-	-	-	-	-	-	-	-	M	N	I	K	A	L	L	L	I	T	S	A	I	F	I	S	A	C	S	P	Y	I	V
OXA-735	-	-	-	-	-	-	-	-	-	-	-	-	-	-	-	-	-	-	-	-	-	-	-	-	-	M	N	I	K	A	L	L	L	I	T	S	A	I	F	I	S	A	C	S	P	Y	I	V	T
OXA-775	-	-	-	-	-	-	-	-	-	-	-	-	-	-	-	-	-	-	-	-	-	-	-	-	-	M	N	I	K	A	L	L	L	I	T	S	A	I	F	I	S	A	C	S	P	Y	I	V	T
OXA-706	-	-	-	-	-	-	-	-	-	-	-	-	-	-	-	-	-	-	-	-	-	-	-	-	-	M	N	I	K	A	L	L	L	I	T	S	A	I	F	I	S	A	C	S	P	Y	I	V	T
OXA-973	-	-	-	-	-	-	-	-	-	-	-	-	-	-	-	-	-	-	-	-	-	-	-	-	-	M	N	I	K	A	L	L	L	I	T	S	A	I	F	I	S	A	C	S	P	Y	I	V	T
OXA-125	-	-	-	-	-	-	-	-	-	-	-	-	-	-	-	-	-	-	-	-	-	-	-	-	-	M	N	I	K	A	L	L	L	I	T	S	A	I	F	I	S	A	C	S	P	Y	I	V	T
OXA-70	-	-	-	-	-	-	-	-	-	-	-	-	-	-	-	-	-	-	-	-	-	-	-	-	-	M	N	I	K	A	L	L	L	I	T	S	A	I	F	I	S	A	C	S	P	Y	I	V	T
OXA-402	-	-	-	-	-	-	-	-	-	-	-	-	-	-	-	-	-	-	-	-	-	-	-	-	-	M	N	I	K	A	L	L	L	I	T	S	A	I	F	I	S	A	C	S	P	Y	I	V	T
OXA-887	-	-	-	-	-	-	-	-	-	-	-	-	-	-	-	-	-	-	-	-	-	-	-	-	-	M	N	I	K	A	L	L	L	I	T	S	A	I	F	I	S	A	C	S	P	Y	I	V	T
OXA-721	-	-	-	-	-	-	-	-	-	-	-	-	-	-	-	-	-	-	-	-	-	-	-	-	-	-	M	N	I	K	A	L	L	L	I	T	S	A	I	F	I	S	A	C	S	P	Y	I	V
OXA-340	-	-	-	-	-	-	-	-	-	-	-	-	-	-	-	-	-	-	-	-	-	-	-	-	-	-	M	N	I	K	A	L	L	L	I	T	S	A	I	F	I	S	A	C	S	P	Y	I	V
OXA-690	-	-	-	-	-	-	-	-	-	-	-	-	-	-	-	-	-	-	-	-	-	-	-	-	-	M	N	I	K	A	L	L	L	I	T	S	A	I	F	I	S	A	C	S	P	Y	I	V	T
OXA-382	-	-	-	-	-	-	-	-	-	-	-	-	-	-	-	-	-	-	-	-	-	-	-	-	-	M	N	I	K	A	L	L	L	I	T	S	A	I	F	I	S	A	C	S	P	Y	I	V	T
OXA-755	-	-	-	-	-	-	-	-	-	-	-	-	-	-	-	-	-	-	-	-	-	-	-	-	-	M	N	I	K	A	L	L	L	I	T	S	A	I	F	I	S	A	C	S	P	Y	I	V	T
OXA-148	-	-	-	-	-	-	-	-	-	-	-	-	-	-	-	-	-	-	-	-	-	-	-	-	-	M	N	I	K	A	L	L	L	I	T	S	A	I	F	I	S	A	C	S	P	Y	I	V	T
OXA-874	-	-	-	-	-	-	-	-	-	-	-	-	-	-	-	-	-	-	-	-	-	-	-	-	-	-	M	N	I	K	A	L	L	L	I	T	S	T	I	F	I	S	A	C	S	P	Y	I	V
OXA-379	-	-	-	-	-	-	-	-	-	-	-	-	-	-	-	-	-	-	-	-	-	-	-	-	-	-	M	N	I	K	A	L	L	L	I	T	S	A	I	F	I	S	A	C	S	P	Y	I	V
OXA-752	-	-	-	-	-	-	-	-	-	-	-	-	-	-	-	-	-	-	-	-	-	-	-	-	M	N	I	K	A	L	L	L	I	T	S	A	I	F	I	S	A	C	S	P	Y	I	V	T	A
OXA-751	-	-	-	-	-	-	-	-	-	-	-	-	-	-	-	-	-	-	-	-	-	-	-	-	-	M	N	I	K	A	L	L	L	I	T	S	A	I	F	I	S	A	C	S	P	Y	I	V	T
OXA-123	-	-	-	-	-	-	-	-	-	-	-	-	-	-	-	-	-	-	-	-	-	-	-	-	-	M	N	I	K	A	L	L	L	I	T	S	A	I	F	I	S	A	C	S	P	Y	I	V	T
OXA-391	-	-	-	-	-	-	-	-	-	-	-	-	-	-	-	-	-	-	-	-	-	-	-	-	-	M	N	I	K	A	L	L	L	I	T	S	A	I	F	I	S	A	C	S	P	Y	I	V	T
OXA-753	-	-	-	-	-	-	-	-	-	-	-	-	-	-	-	-	-	-	-	-	-	-	-	-	-	M	N	I	K	A	L	L	L	I	T	S	A	I	F	I	S	A	C	S	P	Y	I	V	T
OXA-710	-	-	-	-	-	-	-	-	-	-	-	-	-	-	-	-	-	-	-	-	-	-	-	-	-	M	N	I	K	A	L	L	L	I	T	S	A	I	F	I	S	A	C	S	P	Y	I	V	T
OXA-106	-	-	-	-	-	-	-	-	-	-	-	-	-	-	-	-	-	-	-	-	-	-	-	-	-	M	N	I	K	A	L	L	L	I	T	S	A	I	F	I	S	A	C	S	P	Y	I	V	T
OXA-339	-	-	-	-	-	-	-	-	-	-	-	-	-	-	-	-	-	-	-	-	-	-	-	-	-	M	N	I	K	A	L	L	L	I	T	S	A	I	F	I	S	A	C	S	P	Y	I	V	T
OXA-739	-	-	-	-	-	-	-	-	-	-	-	-	-	-	-	-	-	-	-	-	-	-	-	-	-	-	M	N	I	K	A	L	L	L	I	T	S	A	I	F	I	S	A	C	S	P	Y	I	V
OXA-765	-	-	-	-	-	-	-	-	-	-	-	-	-	-	-	-	-	-	-	-	-	-	-	-	-	-	M	N	I	K	A	L	L	L	I	T	S	A	I	F	I	S	A	C	S	P	Y	I	V
OXA-855	-	-	-	-	-	-	-	-	-	-	-	-	-	-	-	-	-	-	-	-	-	-	-	-	-	-	M	N	I	K	A	L	L	L	I	T	S	A	I	F	I	S	A	C	S	P	Y	I	V
OXA-695	-	-	-	-	-	-	-	-	-	-	-	-	-	-	-	-	-	-	-	-	-	-	-	-	-	-	M	N	I	K	A	L	L	L	I	T	S	A	I	F	I	S	A	C	S	P	Y	I	V
OXA-863	-	-	-	-	-	-	-	-	-	-	-	-	-	-	-	-	-	-	-	-	-	-	-	-	-	-	-	M	N	I	K	A	L	L	L	I	T	S	A	I	F	I	S	A	C	S	P	Y	L
OXA-773	-	-	-	-	-	-	-	-	-	-	-	-	-	-	-	-	-	-	-	-	-	-	-	-	-	-	-	M	N	I	K	A	L	L	L	I	T	S	A	I	F	I	S	A	C	S	P	Y	I
OXA-799	-	-	-	-	-	-	-	-	-	-	-	-	-	-	-	-	-	-	-	-	-	-	-	-	-	-	M	N	I	K	A	L	L	L	I	T	S	A	I	F	I	S	A	C	S	P	Y	I	V
OXA-782	-	-	-	-	-	-	-	-	-	-	-	-	-	-	-	-	-	-	-	-	-	-	-	-	-	-	M	N	I	K	A	L	L	L	I	T	S	A	I	F	I	S	A	C	S	P	Y	I	V
OXA-781	-	-	-	-	-	-	-	-	-	-	-	-	-	-	-	-	-	-	-	-	-	-	-	-	-	-	M	N	I	K	A	L	L	L	I	T	S	A	I	F	I	S	A	C	S	P	Y	I	V
OXA-878	-	-	-	-	-	-	-	-	-	-	-	-	-	-	-	-	-	-	-	-	-	-	-	-	-	-	M	N	I	K	A	L	L	L	I	T	S	A	I	F	I	S	A	C	S	P	Y	I	V
OXA-763	-	-	-	-	-	-	-	-	-	-	-	-	-	-	-	-	-	-	-	-	-	-	-	-	-	-	M	N	I	K	A	L	L	L	I	T	S	T	I	F	I	S	A	C	S	P	Y	I	V
OXA-93	-	-	-	-	-	-	-	-	-	-	-	-	-	-	-	-	-	-	-	-	-	-	-	-	-	-	M	N	I	K	A	L	L	L	I	T	S	T	I	F	I	S	A	C	S	P	Y	I	V
OXA-401	-	-	-	-	-	-	-	-	-	-	-	-	-	-	-	-	-	-	-	-	-	-	-	-	-	-	M	N	I	K	A	L	L	L	I	T	S	A	I	F	I	S	A	C	S	P	Y	I	V
OXA-241	-	-	-	-	-	-	-	-	-	-	-	-	-	-	-	-	-	-	-	-	-	-	-	-	-	-	M	N	I	K	A	L	L	L	I	T	S	A	I	F	I	S	A	C	S	P	Y	I	V
OXA-745	-	-	-	-	-	-	-	-	-	-	-	-	-	-	-	-	-	-	-	-	-	-	-	-	-	-	M	N	I	K	A	L	L	L	I	T	S	A	I	F	I	S	A	C	S	P	Y	I	V
OXA-561	-	-	-	-	-	-	-	-	-	-	-	-	-	-	-	-	-	-	-	-	-	-	-	-	-	-	M	N	I	K	A	L	L	L	I	T	S	A	I	F	I	S	A	C	S	P	Y	I	V
OXA-1079	-	-	-	-	-	-	-	-	-	-	-	-	-	-	-	-	-	-	-	-	-	-	-	-	-	M	N	I	K	A	L	L	L	I	T	S	A	I	F	I	S	A	C	S	P	Y	I	V	T
OXA-708	-	-	-	-	-	-	-	-	-	-	-	-	-	-	-	-	-	-	-	-	-	-	-	-	-	M	N	I	K	A	L	L	L	I	T	S	A	I	F	I	S	A	C	S	P	Y	I	V	T
OXA-762	-	-	-	-	-	-	-	-	-	-	-	-	-	-	-	-	-	-	-	-	-	-	-	-	-	M	N	I	K	A	L	L	F	I	T	S	A	I	F	I	S	A	C	S	P	Y	I	V	T
OXA-703	-	-	-	-	-	-	-	-	-	-	-	-	-	-	-	-	-	-	-	-	-	-	-	-	-	M	N	I	K	A	L	L	F	I	T	S	A	I	F	I	S	A	C	S	P	Y	I	V	T
OXA-554	-	-	-	-	-	-	-	-	-	-	-	-	-	-	-	-	-	-	-	-	-	-	-	-	-	M	N	I	K	A	L	L	L	I	T	S	A	I	F	I	S	A	C	S	P	Y	I	V	T
OXA-433	-	-	-	-	-	-	-	-	-	-	-	-	-	-	-	-	-	-	-	-	-	-	-	-	-	M	N	I	K	A	L	L	L	I	T	S	A	I	F	I	S	A	C	S	P	Y	I	V	T
OXA-560	-	-	-	-	-	-	-	-	-	-	-	-	-	-	-	-	-	-	-	-	-	-	-	-	-	M	N	I	K	A	L	L	L	I	T	S	A	I	F	I	S	A	C	S	P	Y	I	V	T
OXA-759	-	-	-	-	-	-	-	-	-	-	-	-	-	-	-	-	-	-	-	-	-	-	-	-	-	M	N	I	K	A	L	L	L	I	T	S	A	I	F	I	S	A	C	S	P	Y	I	V	T
OXA-390	-	-	-	-	-	-	-	-	-	-	-	-	-	-	-	-	-	-	-	-	-	-	-	-	-	M	N	I	K	A	L	L	L	I	T	S	A	I	F	I	S	A	C	S	P	Y	I	V	T
OXA-760	-	-	-	-	-	-	-	-	-	-	-	-	-	-	-	-	-	-	-	-	-	-	-	-	-	M	N	I	K	A	L	L	L	I	T	S	A	I	F	I	S	A	C	S	P	Y	I	V	T
OXA-124	-	-	-	-	-	-	-	-	-	-	-	-	-	-	-	-	-	-	-	-	-	-	-	-	-	M	N	I	K	A	L	L	L	I	T	S	A	I	F	I	S	A	C	S	P	Y	I	V	T
OXA-432	-	-	-	-	-	-	-	-	-	-	-	-	-	-	-	-	-	-	-	-	-	-	-	-	M	N	I	K	A	L	L	L	I	T	S	A	I	F	I	S	A	C	S	P	Y	I	V	T	A
OXA-208	-	-	-	-	-	-	-	-	-	-	-	-	-	-	-	-	-	-	-	-	-	-	-	-	-	M	N	I	K	A	L	L	L	I	T	S	A	I	F	I	S	A	C	S	P	Y	I	V	T
OXA-414	-	-	-	-	-	-	-	-	-	-	-	-	-	-	-	-	-	-	-	-	-	-	-	-	-	-	M	N	I	K	A	L	L	L	I	T	S	A	I	F	I	S	A	C	S	P	Y	I	V
OXA-122	-	-	-	-	-	-	-	-	-	-	-	-	-	-	-	-	-	-	-	-	-	-	-	-	-	-	M	N	I	K	A	L	L	L	I	T	S	A	I	F	I	S	A	C	S	P	Y	I	V
OXA-1072	-	-	-	-	-	-	-	-	-	-	-	-	-	-	-	-	-	-	-	-	-	-	-	-	-	-	M	N	I	K	A	L	L	L	I	T	S	A	I	F	I	S	A	C	S	P	Y	I	V
OXA-1071	-	-	-	-	-	-	-	-	-	-	-	-	-	-	-	-	-	-	-	-	-	-	-	-	-	-	M	N	I	K	A	L	L	L	I	T	S	A	I	F	I	S	A	C	S	P	Y	I	V
OXA-555	-	-	-	-	-	-	-	-	-	-	-	-	-	-	-	-	-	-	-	-	-	-	-	-	-	-	M	N	I	K	A	L	L	L	I	T	S	A	I	F	I	S	A	C	S	P	Y	I	V
OXA-686	-	-	-	-	-	-	-	-	-	-	-	-	-	-	-	-	-	-	-	-	-	-	-	-	-	-	M	N	I	K	A	L	L	L	I	T	S	A	I	F	I	S	A	C	S	P	Y	I	V
OXA-687	-	-	-	-	-	-	-	-	-	-	-	-	-	-	-	-	-	-	-	-	-	-	-	-	-	-	M	N	I	K	A	L	L	L	I	T	S	A	I	F	I	S	A	C	S	P	Y	I	V
OXA-691	-	-	-	-	-	-	-	-	-	-	-	-	-	-	-	-	-	-	-	-	-	-	-	-	-	-	M	N	I	K	A	L	L	L	I	T	S	A	I	F	I	S	A	C	S	P	Y	I	V
OXA-314	-	-	-	-	-	-	-	-	-	-	-	-	-	-	-	-	-	-	-	-	-	-	-	-	-	-	M	N	I	K	A	L	L	L	I	T	S	A	I	F	I	S	A	C	S	P	Y	I	V
OXA-113	-	-	-	-	-	-	-	-	-	-	-	-	-	-	-	-	-	-	-	-	-	-	-	-	-	-	M	N	I	K	A	L	L	L	I	T	S	A	I	F	I	S	A	C	S	P	Y	I	V
OXA-890	-	-	-	-	-	-	-	-	-	-	-	-	-	-	-	-	-	-	-	-	-	-	-	-	-	-	M	N	I	K	A	L	L	L	I	T	S	A	I	F	I	S	A	C	S	P	Y	I	V
OXA-1076	-	-	-	-	-	-	-	-	-	-	-	-	-	-	-	-	-	-	-	-	-	-	-	-	-	-	M	N	I	K	A	L	L	L	I	T	S	A	I	F	I	S	A	C	S	P	Y	I	V
OXA-509	-	-	-	-	-	-	-	-	-	-	-	-	-	-	-	-	-	-	-	-	-	-	-	-	-	-	M	N	I	K	A	L	L	L	I	T	S	A	I	F	I	S	A	C	S	P	Y	I	V
OXA-523	-	-	-	-	-	-	-	-	-	-	-	-	-	-	-	-	-	-	-	-	-	-	-	-	-	-	M	N	I	K	A	L	L	L	I	T	S	A	I	F	I	S	A	C	S	P	Y	I	V
OXA-312	-	-	-	-	-	-	-	-	-	-	-	-	-	-	-	-	-	-	-	-	-	-	-	-	-	-	M	N	I	K	A	L	L	L	I	T	S	A	I	F	I	S	A	C	S	P	Y	I	V
OXA-717	-	-	-	-	-	-	-	-	-	-	-	-	-	-	-	-	-	-	-	-	-	-	-	-	-	-	M	N	I	K	A	L	L	L	I	T	S	A	I	F	I	S	A	C	S	P	Y	I	V
OXA-374	-	-	-	-	-	-	-	-	-	-	-	-	-	-	-	-	-	-	-	-	-	-	-	-	-	-	M	N	I	K	A	L	L	L	I	T	S	A	I	F	I	S	A	C	S	P	Y	I	V
OXA-524	-	-	-	-	-	-	-	-	-	-	-	-	-	-	-	-	-	-	-	-	-	-	-	-	M	N	I	K	A	L	L	L	I	T	S	A	I	F	I	S	A	C	S	P	Y	I	V	T	A
OXA-866	-	-	-	-	-	-	-	-	-	-	-	-	-	-	-	-	-	-	-	-	-	-	-	-	-	-	M	N	I	K	A	L	L	L	I	T	S	A	I	F	I	S	A	C	S	P	Y	I	V
OXA-313	-	-	-	-	-	-	-	-	-	-	-	-	-	-	-	-	-	-	-	-	-	-	-	-	-	-	M	N	I	K	A	L	L	L	I	T	S	A	I	F	I	S	A	C	S	P	Y	I	V
OXA-558	-	-	-	-	-	-	-	-	-	-	-	-	-	-	-	-	-	-	-	-	-	-	-	-	-	-	M	N	I	K	A	L	L	L	I	T	S	A	I	F	I	S	A	C	S	P	Y	I	V
OXA-71	-	-	-	-	-	-	-	-	-	-	-	-	-	-	-	-	-	-	-	-	-	-	-	-	-	-	M	N	I	K	A	L	L	L	I	T	S	A	I	F	I	S	A	C	S	P	Y	I	V
OXA-859	-	-	-	-	-	-	-	-	-	-	-	-	-	-	-	-	-	-	-	-	-	-	-	-	-	M	N	I	K	A	L	L	L	I	T	S	A	I	F	I	S	A	C	S	P	Y	I	V	T
OXA-974	-	-	-	-	-	-	-	-	-	-	-	-	-	-	-	-	-	-	-	-	-	-	-	-	-	M	N	I	K	A	L	L	L	I	T	S	A	I	F	I	S	A	C	S	P	Y	I	V	T
OXA-682	-	-	-	-	-	-	-	-	-	-	-	-	-	-	-	-	-	-	-	-	-	-	-	-	-	-	M	N	I	K	A	L	L	L	I	T	S	A	I	F	I	S	A	C	S	P	Y	I	V
OXA-1013	-	-	-	-	-	-	-	-	-	-	-	-	-	-	-	-	-	-	-	-	-	-	-	-	-	-	-	M	N	I	K	A	L	L	L	I	T	S	A	I	F	I	S	A	C	S	P	Y	I
OXA-740	-	-	-	-	-	-	-	-	-	-	-	-	-	-	-	-	-	-	-	-	-	-	-	-	-	-	-	M	N	I	K	A	L	L	L	I	T	S	A	I	F	I	S	A	C	S	P	Y	I
OXA-559	-	-	-	-	-	-	-	-	-	-	-	-	-	-	-	-	-	-	-	-	-	-	-	-	-	-	M	N	I	K	A	L	L	L	I	T	S	A	I	F	I	S	A	C	S	P	Y	I	V
OXA-556	-	-	-	-	-	-	-	-	-	-	-	-	-	-	-	-	-	-	-	-	-	-	-	-	-	-	M	N	I	K	A	L	L	L	I	T	S	A	I	F	I	S	A	C	S	P	Y	I	V
OXA-64	-	-	-	-	-	-	-	-	-	-	-	-	-	-	-	-	-	-	-	-	-	-	-	-	-	-	-	M	N	I	K	A	L	L	L	I	T	S	A	I	F	I	S	A	C	S	P	Y	I
OXA-179	-	-	-	-	-	-	-	-	-	-	-	-	-	-	-	-	-	-	-	-	-	-	-	-	-	-	M	N	I	K	A	L	L	L	I	T	S	A	I	F	I	S	A	C	S	P	Y	I	V
OXA-510	-	-	-	-	-	-	-	-	-	-	-	-	-	-	-	-	-	-	-	-	-	-	-	-	-	-	M	N	I	K	A	L	L	L	I	T	S	A	I	F	I	S	A	C	S	P	Y	I	V
OXA-338	-	-	-	-	-	-	-	-	-	-	-	-	-	-	-	-	-	-	-	-	-	-	-	-	-	-	M	N	I	K	A	L	L	L	I	T	S	A	I	F	I	S	A	C	S	P	Y	I	V
OXA-741	-	-	-	-	-	-	-	-	-	-	-	-	-	-	-	-	-	-	-	-	-	-	-	-	-	-	M	N	I	K	A	L	L	L	I	T	S	A	I	F	I	S	A	C	S	P	Y	I	V
OXA-871	-	-	-	-	-	-	-	-	-	-	-	-	-	-	-	-	-	-	-	-	-	-	-	-	-	-	M	N	I	K	A	L	L	L	I	T	S	A	I	F	I	S	A	C	S	P	Y	I	V
OXA-738	-	-	-	-	-	-	-	-	-	-	-	-	-	-	-	-	-	-	-	-	-	-	-	-	-	M	N	I	K	A	L	L	L	I	T	S	A	I	F	I	S	A	C	S	P	Y	I	V	T
OXA-862	-	-	-	-	-	-	-	-	-	-	-	-	-	-	-	-	-	-	-	-	-	-	-	-	-	M	N	I	K	A	L	L	L	I	T	S	A	I	F	I	S	A	C	S	P	Y	I	V	T
OXA-380	-	-	-	-	-	-	-	-	-	-	-	-	-	-	-	-	-	-	-	-	-	-	-	-	-	M	N	I	K	A	L	L	L	I	T	S	A	I	F	I	S	A	C	S	P	Y	I	V	T
OXA-1093	-	-	-	-	-	-	-	-	-	-	-	-	-	-	-	-	-	-	-	-	-	-	-	-	-	M	N	I	K	A	L	L	L	I	T	S	A	I	F	I	S	A	C	S	P	Y	I	V	T
OXA-856	-	-	-	-	-	-	-	-	-	-	-	-	-	-	-	-	-	-	-	-	-	-	-	-	-	-	M	N	I	K	A	L	L	L	I	T	S	A	I	F	I	S	A	C	S	P	Y	I	V
OXA-769	-	-	-	-	-	-	-	-	-	-	-	-	-	-	-	-	-	-	-	-	-	-	-	-	-	-	M	N	I	K	A	L	L	L	I	T	S	A	I	F	I	S	A	C	S	P	Y	I	V
OXA-939	-	-	-	-	-	-	-	-	-	-	-	-	-	-	-	-	-	-	-	-	-	-	-	-	-	-	M	N	I	K	A	L	L	L	I	T	S	A	I	F	I	S	A	C	S	P	Y	I	V
OXA-385	-	-	-	-	-	-	-	-	-	-	-	-	-	-	-	-	-	-	-	-	-	-	-	-	-	-	M	N	I	K	A	L	L	L	I	T	S	A	I	F	I	S	A	C	S	P	Y	I	V
OXA-1220	-	-	-	-	-	-	-	-	-	-	-	-	-	-	-	-	-	-	-	-	-	-	-	-	-	-	M	N	I	K	A	L	L	L	I	T	S	A	I	F	I	S	A	C	S	P	Y	I	V
OXA-424	-	-	-	-	-	-	-	-	-	-	-	-	-	-	-	-	-	-	-	-	-	-	-	-	-	-	M	N	I	K	A	L	L	L	I	T	S	A	I	F	I	S	A	C	S	P	Y	I	V
OXA-701	-	-	-	-	-	-	-	-	-	-	-	-	-	-	-	-	-	-	-	-	-	-	-	-	-	-	M	N	I	K	A	L	L	L	I	T	S	A	I	F	I	S	A	C	S	P	Y	I	V
OXA-1070	-	-	-	-	-	-	-	-	-	-	-	-	-	-	-	-	-	-	-	-	-	-	-	-	-	-	M	N	I	K	A	L	L	L	I	T	S	A	I	F	I	S	A	C	S	P	Y	I	V
OXA-977	-	-	-	-	-	-	-	-	-	-	-	-	-	-	-	-	-	-	-	-	-	-	-	-	-	M	N	I	K	A	L	L	L	I	T	S	A	I	F	I	S	A	C	S	P	Y	I	V	S
OXA-761	-	-	-	-	-	-	-	-	-	-	-	-	-	-	-	-	-	-	-	-	-	-	-	-	-	-	M	N	I	K	A	L	L	L	I	T	S	A	I	F	I	S	A	C	S	P	Y	I	V
OXA-180	-	-	-	-	-	-	-	-	-	-	-	-	-	-	-	-	-	-	-	-	-	-	-	-	-	-	M	N	I	K	A	L	L	L	I	T	S	A	I	F	I	S	A	C	S	P	Y	I	V
OXA-709	-	-	-	-	-	-	-	-	-	-	-	-	-	-	-	-	-	-	-	-	-	-	-	-	-	-	M	N	I	K	A	L	L	L	I	T	S	A	I	F	I	S	A	C	S	P	Y	I	V
OXA-1217	-	-	-	-	-	-	-	-	-	-	-	-	-	-	-	-	-	-	-	-	-	-	-	-	-	-	M	N	I	K	A	L	L	L	I	T	S	A	I	F	I	S	A	C	S	P	Y	I	V
OXA-259	-	-	-	-	-	-	-	-	-	-	-	-	-	-	-	-	-	-	-	-	-	-	-	-	-	-	M	N	I	K	A	L	L	L	I	T	S	A	I	F	I	S	A	C	S	P	Y	I	V
OXA-100	-	-	-	-	-	-	-	-	-	-	-	-	-	-	-	-	-	-	-	-	-	-	-	-	-	-	M	N	I	K	A	L	L	L	I	T	S	T	I	F	I	S	A	C	S	P	Y	I	V
OXA-529	-	-	-	-	-	-	-	-	-	-	-	-	-	-	-	-	-	-	-	-	-	-	-	-	-	-	M	N	I	K	A	L	L	L	I	T	S	T	I	F	I	S	A	C	S	P	Y	I	V
OXA-879	-	-	-	-	-	-	-	-	-	-	-	-	-	-	-	-	-	-	-	-	-	-	-	-	-	-	M	N	I	K	A	L	L	L	I	T	S	A	I	F	I	S	A	C	S	P	Y	I	V
OXA-875	-	-	-	-	-	-	-	-	-	-	-	-	-	-	-	-	-	-	-	-	-	-	-	-	-	-	M	N	I	K	A	L	L	L	I	T	S	T	I	F	I	S	A	C	S	P	Y	I	V
OXA-67	-	-	-	-	-	-	-	-	-	-	-	-	-	-	-	-	-	-	-	-	-	-	-	-	-	-	M	N	I	K	A	L	L	L	I	T	S	T	I	F	I	S	A	C	S	P	Y	I	V
OXA-381	-	-	-	-	-	-	-	-	-	-	-	-	-	-	-	-	-	-	-	-	-	-	-	-	-	M	N	I	K	A	L	L	L	I	T	S	A	I	F	I	S	A	C	S	P	Y	I	V	T
OXA-746	-	-	-	-	-	-	-	-	-	-	-	-	-	-	-	-	-	-	-	-	-	-	-	-	-	M	N	I	K	A	L	L	L	I	T	S	A	I	F	I	S	A	C	S	P	Y	I	V	T
OXA-756	-	-	-	-	-	-	-	-	-	-	-	-	-	-	-	-	-	-	-	-	-	-	-	-	-	M	N	I	K	A	L	L	L	I	T	S	A	I	F	I	S	A	C	S	P	Y	I	V	T
OXA-429	-	-	-	-	-	-	-	-	-	-	-	-	-	-	-	-	-	-	-	-	-	-	-	-	-	M	N	I	K	A	L	L	L	I	T	S	A	I	F	I	S	A	C	S	P	Y	I	V	T
OXA-406	-	-	-	-	-	-	-	-	-	-	-	-	-	-	-	-	-	-	-	-	-	-	-	-	-	M	N	I	K	A	L	L	L	I	T	S	A	I	F	I	S	A	C	S	P	Y	I	V	T
OXA-768	-	-	-	-	-	-	-	-	-	-	-	-	-	-	-	-	-	-	-	-	-	-	-	-	-	M	N	I	K	A	L	L	L	I	T	S	A	I	F	I	S	A	C	S	P	Y	I	V	T
OXA-707	-	-	-	-	-	-	-	-	-	-	-	-	-	-	-	-	-	-	-	-	-	-	-	-	-	M	N	I	K	A	L	L	L	I	T	S	A	I	F	I	S	A	C	S	P	Y	I	V	T
OXA-344	-	-	-	-	-	-	-	-	-	-	-	-	-	-	-	-	-	-	-	-	-	-	-	-	-	M	N	I	K	A	L	L	L	I	T	S	A	I	F	I	S	A	C	S	P	Y	I	V	T
OXA-860	-	-	-	-	-	-	-	-	-	-	-	-	-	-	-	-	-	-	-	-	-	-	-	-	-	M	N	I	K	A	L	L	L	I	T	S	A	I	F	I	S	A	C	S	P	Y	I	V	T
OXA-531	-	-	-	-	-	-	-	-	-	-	-	-	-	-	-	-	-	-	-	-	-	-	-	-	-	M	N	I	K	A	L	L	L	I	T	S	A	I	F	I	S	A	C	S	P	Y	I	V	T
OXA-700	-	-	-	-	-	-	-	-	-	-	-	-	-	-	-	-	-	-	-	-	-	-	-	-	-	-	M	N	I	K	A	L	L	L	I	T	S	A	I	F	I	S	A	C	S	P	Y	I	V
OXA-126	-	-	-	-	-	-	-	-	-	-	-	-	-	-	-	-	-	-	-	-	-	-	-	-	-	-	M	N	I	K	A	L	L	L	I	T	S	A	I	F	I	S	A	C	S	P	Y	I	V
OXA-343	-	-	-	-	-	-	-	-	-	-	-	-	-	-	-	-	-	-	-	-	-	-	-	-	-	-	M	N	I	K	A	L	L	L	I	T	S	A	I	F	I	S	A	C	S	P	Y	I	V
OXA-249	-	-	-	-	-	-	-	-	-	-	-	-	-	-	-	-	-	-	-	-	-	-	-	-	-	-	M	N	I	K	A	L	L	L	I	T	S	A	I	F	I	S	A	C	S	P	Y	I	V
OXA-130	-	-	-	-	-	-	-	-	-	-	-	-	-	-	-	-	-	-	-	-	-	-	-	-	-	-	M	N	I	K	A	L	L	L	I	T	S	A	I	F	I	S	A	C	S	P	Y	I	V
OXA-108	-	-	-	-	-	-	-	-	-	-	-	-	-	-	-	-	-	-	-	-	-	-	-	-	-	-	M	N	I	K	A	L	L	L	I	T	S	A	I	F	I	S	A	C	S	P	Y	I	V
OXA-200	-	-	-	-	-	-	-	-	-	-	-	-	-	-	-	-	-	-	-	-	-	-	-	-	-	-	M	N	I	K	A	L	L	L	I	T	S	A	I	F	I	S	A	C	S	P	Y	I	V
OXA-521	-	-	-	-	-	-	-	-	-	-	-	-	-	-	-	-	-	-	-	-	-	-	-	-	-	-	M	N	I	K	A	L	L	L	I	T	S	A	I	F	I	S	A	C	S	P	Y	I	V
OXA-342	-	-	-	-	-	-	-	-	-	-	-	-	-	-	-	-	-	-	-	-	-	-	-	-	-	-	M	N	I	K	A	L	L	L	I	T	S	A	I	F	I	S	A	C	S	P	Y	I	V
OXA-766	-	-	-	-	-	-	-	-	-	-	-	-	-	-	-	-	-	-	-	-	-	-	-	-	-	-	M	N	I	K	A	L	L	L	I	T	S	A	I	F	I	S	A	C	S	P	Y	I	V
OXA-1118	-	-	-	-	-	-	-	-	-	-	-	-	-	-	-	-	-	-	-	-	-	-	-	-	-	-	M	N	I	K	A	L	L	L	I	T	S	A	I	F	I	S	A	C	S	P	Y	I	V
OXA-797	-	-	-	-	-	-	-	-	-	-	-	-	-	-	-	-	-	-	-	-	-	-	-	-	-	-	M	N	I	K	A	L	L	L	I	T	S	A	I	F	I	S	A	C	S	P	Y	I	V
OXA-545	-	-	-	-	-	-	-	-	-	-	-	-	-	-	-	-	-	-	-	-	-	-	-	-	-	-	M	N	I	K	A	L	L	L	I	T	S	A	I	F	I	S	A	C	S	P	Y	I	V
OXA-511	-	-	-	-	-	-	-	-	-	-	-	-	-	-	-	-	-	-	-	-	-	-	-	-	-	M	N	I	K	A	L	L	L	I	T	S	A	I	F	I	S	A	C	S	P	Y	I	V	T
OXA-877	-	-	-	-	-	-	-	-	-	-	-	-	-	-	-	-	-	-	-	-	-	-	-	-	-	-	M	N	I	K	A	L	L	L	I	T	S	A	I	F	I	S	A	C	S	P	Y	I	V
OXA-90	-	-	-	-	-	-	-	-	-	-	-	-	-	-	-	-	-	-	-	-	-	-	-	-	-	-	M	N	I	K	A	L	L	L	I	T	S	A	I	F	I	S	A	C	S	P	Y	I	V
OXA-757	-	-	-	-	-	-	-	-	-	-	-	-	-	-	-	-	-	-	-	-	-	-	-	-	-	M	N	I	K	A	L	L	L	I	T	S	A	I	F	I	S	A	C	S	P	Y	I	V	T
OXA-120	-	-	-	-	-	-	-	-	-	-	-	-	-	-	-	-	-	-	-	-	-	-	-	-	-	M	N	I	K	A	L	L	L	I	T	S	A	I	F	I	S	A	C	S	P	Y	I	V	T
OXA-1074	-	-	-	-	-	-	-	-	-	-	-	-	-	-	-	-	-	-	-	-	-	-	-	-	-	M	N	I	K	A	L	L	L	I	T	S	A	I	F	I	S	A	C	S	P	Y	I	V	T
OXA-1062	-	-	-	-	-	-	-	-	-	-	-	-	-	-	-	-	-	-	-	-	-	-	-	-	M	N	I	K	S	L	L	L	I	T	S	A	I	F	I	S	A	C	S	P	Y	I	V	T	A
OXA-173	-	-	-	-	-	-	-	-	-	-	-	-	-	-	-	-	-	-	-	-	-	-	-	-	M	N	I	K	A	L	L	L	I	T	S	A	I	F	I	S	A	C	S	P	Y	I	V	T	A
OXA-829	-	-	-	-	-	-	-	-	-	-	-	-	-	-	-	-	-	-	-	-	-	-	-	-	M	N	I	K	A	L	L	L	I	T	S	A	I	F	I	S	A	C	S	P	Y	I	V	T	A
OXA-834	-	-	-	-	-	-	-	-	-	-	-	-	-	-	-	-	-	-	-	-	-	-	-	-	M	N	I	K	A	L	L	L	I	T	S	A	I	F	I	S	A	C	S	P	Y	I	V	T	A
OXA-172	-	-	-	-	-	-	-	-	-	-	-	-	-	-	-	-	-	-	-	-	-	-	-	-	M	N	I	K	A	L	L	L	I	T	S	A	I	F	I	S	A	C	S	P	Y	I	V	T	A
OXA-234	-	-	-	-	-	-	-	-	-	-	-	-	-	-	-	-	-	-	-	-	-	-	-	-	M	N	I	K	A	L	L	L	I	T	S	A	I	F	I	S	A	C	S	P	Y	I	V	T	A
OXA-955	-	-	-	-	-	-	-	-	-	-	-	-	-	-	-	-	-	-	-	-	-	-	-	-	M	N	I	K	A	L	L	L	I	T	S	A	I	F	I	S	A	C	S	P	Y	I	V	T	A
OXA-79	-	-	-	-	-	-	-	-	-	-	-	-	-	-	-	-	-	-	-	-	-	-	-	-	M	N	I	K	A	L	L	L	I	T	S	A	I	F	I	S	A	C	S	P	Y	I	V	T	A
OXA-76	-	-	-	-	-	-	-	-	-	-	-	-	-	-	-	-	-	-	-	-	-	-	-	-	M	N	I	K	A	L	L	L	I	T	S	A	I	F	I	S	A	C	S	P	Y	I	V	T	A
OXA-174	-	-	-	-	-	-	-	-	-	-	-	-	-	-	-	-	-	-	-	-	-	-	-	-	M	N	I	K	A	L	L	L	I	T	S	A	I	F	I	S	A	C	S	P	Y	I	V	T	A
OXA-177	-	-	-	-	-	-	-	-	-	-	-	-	-	-	-	-	-	-	-	-	-	-	-	-	M	N	I	K	A	L	L	L	I	T	S	A	I	F	I	S	A	C	S	P	Y	I	V	T	A
OXA-127	-	-	-	-	-	-	-	-	-	-	-	-	-	-	-	-	-	-	-	-	-	-	-	-	M	N	I	K	A	L	L	L	I	T	S	A	I	F	I	S	A	C	S	P	Y	I	V	T	A
OXA-175	-	-	-	-	-	-	-	-	-	-	-	-	-	-	-	-	-	-	-	-	-	-	-	-	M	N	I	K	A	L	L	L	I	T	S	A	I	F	I	S	A	C	S	P	Y	I	V	T	A
OXA-82	-	-	-	-	-	-	-	-	-	-	-	-	-	-	-	-	-	-	-	-	-	-	-	-	M	N	I	K	A	L	L	L	I	T	S	A	I	F	I	S	A	C	S	P	Y	I	V	T	A
OXA-852	-	-	-	-	-	-	-	-	-	-	-	-	-	-	-	-	-	-	-	-	-	-	-	-	-	-	M	N	I	K	A	L	L	L	I	T	S	A	I	F	I	S	A	C	S	P	Y	I	V
OXA-375	-	-	-	-	-	-	-	-	-	-	-	-	-	-	-	-	-	-	-	-	-	-	-	-	-	-	M	N	I	K	A	L	L	L	I	T	S	A	I	F	I	S	A	C	S	P	Y	I	V
OXA-425	-	-	-	-	-	-	-	-	-	-	-	-	-	-	-	-	-	-	-	-	-	-	-	-	M	N	I	K	A	L	L	L	I	T	S	A	I	F	I	S	A	C	S	P	Y	I	V	T	A
OXA-131	-	-	-	-	-	-	-	-	-	-	-	-	-	-	-	-	-	-	-	-	-	-	-	-	M	N	I	K	A	L	L	L	I	T	S	A	I	F	I	S	A	C	S	P	Y	I	V	T	A
OXA-733	-	-	-	-	-	-	-	-	-	-	-	-	-	-	-	-	-	-	-	-	-	-	-	-	M	N	I	K	A	L	L	L	I	T	S	A	I	F	I	S	A	C	S	P	Y	I	V	T	A
OXA-83	-	-	-	-	-	-	-	-	-	-	-	-	-	-	-	-	-	-	-	-	-	-	-	-	M	N	I	K	A	L	L	L	I	T	S	A	I	F	I	S	A	C	S	P	Y	I	V	T	A
OXA-654	-	-	-	-	-	-	-	-	-	-	-	-	-	-	-	-	-	-	-	-	-	-	-	-	M	N	I	K	A	L	L	L	I	T	S	A	I	F	I	S	A	C	S	P	Y	I	V	T	A
OXA-202	-	-	-	-	-	-	-	-	-	-	-	-	-	-	-	-	-	-	-	-	-	-	-	-	M	N	I	K	A	L	L	L	I	T	S	A	I	F	I	S	A	C	S	P	Y	I	V	T	A
OXA-345	-	-	-	-	-	-	-	-	-	-	-	-	-	-	-	-	-	-	-	-	-	-	-	-	-	-	M	N	I	K	A	L	L	L	I	T	S	A	I	F	I	S	A	C	S	P	Y	I	V
OXA-770	-	-	-	-	-	-	-	-	-	-	-	-	-	-	-	-	-	-	-	-	-	-	-	-	-	-	M	N	I	K	A	L	L	L	I	T	S	A	I	F	I	S	A	C	S	P	Y	I	V
OXA-892	-	-	-	-	-	-	-	-	-	-	-	-	-	-	-	-	-	-	-	-	-	-	-	-	-	-	M	N	I	K	A	L	L	L	I	T	S	A	I	F	I	S	A	C	S	P	Y	I	V
OXA-889	-	-	-	-	-	-	-	-	-	-	-	-	-	-	-	-	-	-	-	-	-	-	-	-	-	-	M	N	I	K	A	L	L	L	I	T	S	A	I	F	I	S	A	C	S	P	Y	I	V
OXA-685	-	-	-	-	-	-	-	-	-	-	-	-	-	-	-	-	-	-	-	-	-	-	-	-	-	-	M	N	I	K	A	L	L	L	I	T	S	A	I	F	I	S	A	C	S	P	Y	I	V
OXA-557	-	-	-	-	-	-	-	-	-	-	-	-	-	-	-	-	-	-	-	-	-	-	-	-	-	-	M	N	I	K	A	L	L	L	I	T	S	A	I	F	I	S	A	C	S	P	Y	I	V
OXA-699	-	-	-	-	-	-	-	-	-	-	-	-	-	-	-	-	-	-	-	-	-	-	-	-	-	-	M	N	I	K	A	L	L	L	I	T	S	A	I	F	I	S	A	C	S	P	Y	I	V
OXA-970	-	-	-	-	-	-	-	-	-	-	-	-	-	-	-	-	-	-	-	-	-	-	-	-	-	-	M	N	I	K	A	L	L	L	I	T	S	A	I	F	I	S	A	C	S	P	Y	I	V
OXA-869	-	-	-	-	-	-	-	-	-	-	-	-	-	-	-	-	-	-	-	-	-	-	-	-	-	-	M	N	I	K	A	L	L	L	I	T	S	A	I	F	I	S	A	C	S	P	Y	I	V
OXA-882	-	-	-	-	-	-	-	-	-	-	-	-	-	-	-	-	-	-	-	-	-	-	-	-	-	-	M	N	I	K	A	L	L	L	I	T	S	A	I	F	I	S	A	C	S	P	Y	I	V
OXA-88	-	-	-	-	-	-	-	-	-	-	-	-	-	-	-	-	-	-	-	-	-	-	-	-	-	M	N	I	K	A	L	L	L	I	T	S	A	I	F	I	S	A	C	S	P	Y	I	V	T
OXA-65	-	-	-	-	-	-	-	-	-	-	-	-	-	-	-	-	-	-	-	-	-	-	-	-	-	-	M	N	I	K	A	L	L	L	I	T	S	A	I	F	I	S	A	C	S	P	Y	I	V
OXA-831	-	-	-	-	-	-	-	-	-	-	-	-	-	-	-	-	-	-	-	-	-	-	-	-	-	-	M	N	I	K	A	L	L	L	I	T	S	A	I	F	I	S	A	C	S	P	Y	I	V
OXA-336	-	-	-	-	-	-	-	-	-	-	-	-	-	-	-	-	-	-	-	-	-	-	-	-	M	N	I	K	A	L	L	L	I	T	S	A	I	F	I	S	A	C	S	P	Y	I	V	T	A
OXA-536	-	-	-	-	-	-	-	-	-	-	-	-	-	-	-	-	-	-	-	-	-	-	-	-	M	N	I	K	A	L	L	L	I	T	S	A	I	F	I	S	A	C	S	P	Y	I	V	T	A
OXA-876	-	-	-	-	-	-	-	-	-	-	-	-	-	-	-	-	-	-	-	-	-	-	-	-	M	N	I	K	A	L	L	L	I	T	S	A	I	F	I	S	A	C	S	P	Y	I	V	T	A
OXA-84	-	-	-	-	-	-	-	-	-	-	-	-	-	-	-	-	-	-	-	-	-	-	-	-	M	N	I	K	A	L	L	L	I	T	S	A	I	F	I	S	A	C	S	P	Y	I	V	T	A
OXA-525	-	-	-	-	-	-	-	-	-	-	-	-	-	-	-	-	-	-	-	-	-	-	-	-	M	N	I	K	A	L	L	L	I	T	S	A	I	F	I	S	A	C	S	P	Y	I	V	T	A
OXA-201	-	-	-	-	-	-	-	-	-	-	-	-	-	-	-	-	-	-	-	-	-	-	-	-	M	N	I	K	A	L	L	L	I	T	S	A	I	F	I	S	A	C	S	P	Y	I	V	T	A
OXA-1047	-	-	-	-	-	-	-	-	-	-	-	-	-	-	-	-	-	-	-	-	-	-	-	-	M	N	I	K	A	L	L	L	I	T	S	A	I	F	I	S	A	C	S	P	Y	I	V	T	A
OXA-1097	-	-	-	-	-	-	-	-	-	-	-	-	-	-	-	-	-	-	-	-	-	-	-	-	M	N	I	K	A	L	L	L	I	T	S	A	I	F	I	S	A	C	S	P	Y	I	V	T	A
OXA-178	-	-	-	-	-	-	-	-	-	-	-	-	-	-	-	-	-	-	-	-	-	-	-	-	M	N	I	K	A	L	L	L	I	T	S	A	I	F	I	S	A	C	S	P	Y	I	V	T	A
OXA-480	-	-	-	-	-	-	-	-	-	-	-	-	-	-	-	-	-	-	-	-	-	-	-	-	M	N	I	K	A	L	L	F	I	T	S	A	I	F	I	S	A	C	S	P	Y	I	V	T	A
OXA-1080	-	-	-	-	-	-	-	-	-	-	-	-	-	-	-	-	-	-	-	-	-	-	-	-	M	N	I	K	A	L	L	L	I	T	S	A	I	F	I	S	A	C	S	P	Y	I	V	T	A
OXA-115	-	-	-	-	-	-	-	-	-	-	-	-	-	-	-	-	-	-	-	-	-	-	-	-	M	N	I	K	A	L	L	L	I	T	S	A	I	F	I	S	A	C	S	P	Y	I	V	T	A
OXA-1218	-	-	-	-	-	-	-	-	-	-	-	-	-	-	-	-	-	-	-	-	-	-	-	-	M	N	I	K	A	L	L	L	I	T	S	A	I	F	I	S	A	C	S	P	Y	I	V	S	A
OXA-1098	-	-	-	-	-	-	-	-	-	-	-	-	-	-	-	-	-	-	-	-	-	-	-	-	M	N	I	K	A	L	L	L	I	T	S	A	I	F	I	S	A	C	S	P	Y	I	V	T	A
OXA-916	-	-	-	-	-	-	-	-	-	-	-	-	-	-	-	-	-	-	-	-	-	-	-	-	M	N	I	K	A	L	L	L	I	T	S	A	I	F	I	S	A	C	S	P	Y	I	V	T	A
OXA-206	-	-	-	-	-	-	-	-	-	-	-	-	-	-	-	-	-	-	-	-	-	-	-	-	M	N	I	K	A	L	L	L	I	T	S	A	I	F	I	S	A	C	S	P	Y	I	V	T	A
OXA-80	-	-	-	-	-	-	-	-	-	-	-	-	-	-	-	-	-	-	-	-	-	-	-	-	M	N	I	K	A	L	L	L	I	T	S	A	I	F	I	S	A	C	S	P	Y	I	V	T	A
OXA-109	-	-	-	-	-	-	-	-	-	-	-	-	-	-	-	-	-	-	-	-	-	-	-	-	M	N	I	K	A	L	L	L	I	T	S	A	I	F	I	S	A	C	S	P	Y	I	V	T	A
OXA-254	-	-	-	-	-	-	-	-	-	-	-	-	-	-	-	-	-	-	-	-	-	-	-	-	M	N	I	K	A	L	L	L	I	T	S	A	I	F	I	S	A	C	S	P	Y	I	V	T	A
OXA-66	-	-	-	-	-	-	-	-	-	-	-	-	-	-	-	-	-	-	-	-	-	-	-	-	M	N	I	K	A	L	L	L	I	T	S	A	I	F	I	S	A	C	S	P	Y	I	V	T	A
OXA-884	-	-	-	-	-	-	-	-	-	-	-	-	-	-	-	-	-	-	-	-	-	-	-	-	-	-	M	N	I	K	A	P	L	L	I	T	S	A	I	F	I	S	A	C	S	P	Y	I	V
OXA-1059	-	-	-	-	-	-	-	-	-	-	-	-	-	-	-	-	-	-	-	-	-	-	-	-	M	N	I	Q	T	L	L	L	I	T	S	A	I	F	I	S	A	C	S	P	Y	I	V	T	A
OXA-260	-	-	-	-	-	-	-	-	-	-	-	-	-	-	-	-	-	-	-	-	-	-	-	-	M	N	I	K	A	H	L	L	I	T	S	A	I	F	I	S	A	C	S	P	Y	I	V	T	A
OXA-1058	-	-	-	-	-	-	-	-	-	-	-	-	-	-	-	-	-	-	-	-	-	-	-	-	M	N	S	K	A	L	L	L	I	T	S	A	I	F	I	S	A	C	S	P	Y	I	V	T	A
OXA-95	-	-	-	-	-	-	-	-	-	-	-	-	-	-	-	-	-	-	-	-	-	-	-	-	-	-	M	N	I	K	A	L	F	L	I	T	S	A	I	F	I	S	A	C	S	P	Y	I	V
OXA-216	-	-	-	-	-	-	-	-	-	-	-	-	-	-	-	-	-	-	-	-	-	-	-	-	-	-	M	N	I	K	A	L	L	L	I	T	S	A	I	S	I	S	A	C	S	P	Y	I	V
OXA-743	-	-	-	-	-	-	-	-	-	-	-	-	-	-	-	-	-	-	-	-	-	-	-	-	-	-	-	M	N	I	K	T	L	L	L	I	T	S	A	I	F	I	S	A	C	S	P	Y	I
OXA-742	-	-	-	-	-	-	-	-	-	-	-	-	-	-	-	-	-	-	-	-	-	-	-	-	-	-	M	N	I	K	T	L	L	L	I	T	S	A	I	F	I	S	A	C	S	P	Y	I	V
OXA-883	-	-	-	-	-	-	-	-	-	-	-	-	-	-	-	-	-	-	-	-	-	-	-	-	-	-	M	N	I	K	T	L	L	L	I	T	S	A	I	F	I	S	A	C	S	P	Y	I	V
OXA-400	-	-	-	-	-	-	-	-	-	-	-	-	-	-	-	-	-	-	-	-	-	-	-	-	-	-	M	N	I	K	T	L	L	L	I	T	S	A	I	F	I	S	A	C	S	P	Y	I	V
OXA-861	-	-	-	-	-	-	-	-	-	-	-	-	-	-	-	-	-	-	-	-	-	-	-	-	-	-	M	N	I	K	T	L	L	L	I	T	S	A	I	F	I	S	A	C	S	P	Y	I	V
OXA-696	-	-	-	-	-	-	-	-	-	-	-	-	-	-	-	-	-	-	-	-	-	-	-	-	-	-	M	N	I	K	T	L	L	L	I	T	S	A	I	F	I	S	A	C	S	P	Y	I	V
OXA-242	-	-	-	-	-	-	-	-	-	-	-	-	-	-	-	-	-	-	-	-	-	-	-	-	-	-	M	N	I	K	T	L	L	L	I	T	S	A	I	F	I	S	A	C	S	P	Y	I	V
OXA-389	-	-	-	-	-	-	-	-	-	-	-	-	-	-	-	-	-	-	-	-	-	-	-	-	-	-	M	N	I	K	T	L	L	L	I	T	S	A	I	F	I	S	A	C	S	P	Y	I	V
OXA-1092	-	-	-	-	-	-	-	-	-	-	-	-	-	-	-	-	-	-	-	-	-	-	-	-	-	-	M	N	I	K	T	L	L	L	I	T	S	A	I	F	I	S	A	C	S	P	Y	I	V
OXA-1230	-	-	-	-	-	-	-	-	-	-	-	-	-	-	-	-	-	-	-	-	-	-	-	-	-	-	M	N	I	K	T	L	L	L	I	T	S	A	I	F	I	S	A	C	S	P	Y	I	V
OXA-719	-	-	-	-	-	-	-	-	-	-	-	-	-	-	-	-	-	-	-	-	-	-	-	-	-	-	M	N	I	K	T	L	L	L	I	T	S	A	I	F	I	S	A	C	S	P	Y	I	V
OXA-886	-	-	-	-	-	-	-	-	-	-	-	-	-	-	-	-	-	-	-	-	-	-	-	-	-	M	N	I	K	T	L	L	L	I	T	S	A	I	F	I	S	A	C	S	P	Y	I	V	T
OXA-413	-	-	-	-	-	-	-	-	-	-	-	-	-	-	-	-	-	-	-	-	-	-	-	-	-	-	M	N	I	K	T	L	L	L	I	T	S	A	I	F	I	S	A	C	S	P	Y	I	V
OXA-771	-	-	-	-	-	-	-	-	-	-	-	-	-	-	-	-	-	-	-	-	-	-	-	-	-	-	M	N	I	K	T	L	L	L	I	T	S	A	I	F	I	S	A	C	S	P	Y	I	V
OXA-688	-	-	-	-	-	-	-	-	-	-	-	-	-	-	-	-	-	-	-	-	-	-	-	-	-	-	M	N	I	K	T	L	L	L	I	T	S	A	I	F	I	S	A	C	S	P	Y	I	V
OXA-734	-	-	-	-	-	-	-	-	-	-	-	-	-	-	-	-	-	-	-	-	-	-	-	-	-	-	M	N	I	K	T	L	L	L	I	T	S	A	I	F	I	S	A	C	S	P	Y	I	V
OXA-387	-	-	-	-	-	-	-	-	-	-	-	-	-	-	-	-	-	-	-	-	-	-	-	-	-	-	M	N	I	K	T	L	L	L	I	T	S	A	I	F	I	S	A	C	S	P	Y	I	M
OXA-383	-	-	-	-	-	-	-	-	-	-	-	-	-	-	-	-	-	-	-	-	-	-	-	-	-	-	M	N	I	K	T	L	L	L	I	T	S	A	I	F	I	S	A	C	S	P	Y	I	V
OXA-864	-	-	-	-	-	-	-	-	-	-	-	-	-	-	-	-	-	-	-	-	-	-	-	-	-	-	M	N	I	K	T	L	L	L	I	T	S	A	I	F	I	S	A	C	S	P	Y	I	V
OXA-857	-	-	-	-	-	-	-	-	-	-	-	-	-	-	-	-	-	-	-	-	-	-	-	-	-	-	M	N	I	K	T	L	L	L	I	T	S	A	I	F	I	S	A	C	S	P	Y	I	V
OXA-223	-	-	-	-	-	-	-	-	-	-	-	-	-	-	-	-	-	-	-	-	-	-	-	-	-	-	M	N	I	K	T	L	L	L	I	T	S	A	I	F	I	S	A	C	S	P	Y	I	V
OXA-376	-	-	-	-	-	-	-	-	-	-	-	-	-	-	-	-	-	-	-	-	-	-	-	-	-	-	M	N	I	K	T	L	L	L	I	T	S	A	I	F	I	S	A	C	S	P	Y	I	V
OXA-412	-	-	-	-	-	-	-	-	-	-	-	-	-	-	-	-	-	-	-	-	-	-	-	-	-	M	N	V	K	A	L	L	L	I	T	S	A	I	F	I	S	A	C	S	P	Y	I	V	T
OXA-713	-	-	-	-	-	-	-	-	-	-	-	-	-	-	-	-	-	-	-	-	-	-	-	-	-	-	M	N	I	K	T	L	L	L	I	T	S	A	I	F	I	S	A	C	S	P	Y	I	V
OXA-891	-	-	-	-	-	-	-	-	-	-	-	-	-	-	-	-	-	-	-	-	-	-	-	-	-	-	M	N	V	K	A	L	L	L	I	T	S	A	I	F	I	S	A	C	S	P	Y	I	V
OXA-1073	-	-	-	-	-	-	-	-	-	-	-	-	-	-	-	-	-	-	-	-	-	-	-	-	-	-	M	N	I	K	T	L	L	L	I	T	S	A	I	F	I	S	A	C	S	P	Y	I	V
OXA-712	-	-	-	-	-	-	-	-	-	-	-	-	-	-	-	-	-	-	-	-	-	-	-	-	-	-	M	N	I	K	T	L	L	L	I	T	S	A	I	F	I	S	A	C	S	P	Y	I	V
OXA-927	-	-	-	-	-	-	-	-	-	-	-	-	-	-	-	-	-	-	-	-	-	-	-	-	-	-	M	N	I	K	T	L	L	L	I	T	S	A	I	F	I	S	A	C	S	P	Y	I	V
OXA-1065	-	-	-	-	-	-	-	-	-	-	-	-	-	-	-	-	-	-	-	-	-	-	-	-	-	-	M	N	I	K	T	L	L	L	I	T	S	A	I	F	I	S	A	C	S	P	Y	I	V
OXA-1064	-	-	-	-	-	-	-	-	-	-	-	-	-	-	-	-	-	-	-	-	-	-	-	-	M	N	I	K	T	L	L	L	I	T	S	A	I	F	I	S	A	C	S	P	Y	I	V	T	A
OXA-1061	-	-	-	-	-	-	-	-	-	-	-	-	-	-	-	-	-	-	-	-	-	-	-	-	M	N	I	K	T	L	L	L	I	T	S	A	I	F	I	S	A	C	S	P	Y	I	V	T	A
OXA-138	-	-	-	-	-	-	-	-	-	-	-	-	-	-	-	-	-	-	-	-	-	-	-	-	M	N	I	K	T	L	L	L	I	T	S	A	I	F	I	S	A	C	S	P	Y	I	V	T	A
OXA-1063	-	-	-	-	-	-	-	-	-	-	-	-	-	-	-	-	-	-	-	-	-	-	-	-	M	N	I	K	T	L	L	L	I	T	S	A	I	F	I	S	A	C	S	P	Y	I	V	T	A
OXA-1066	-	-	-	-	-	-	-	-	-	-	-	-	-	-	-	-	-	-	-	-	-	-	-	-	-	-	M	N	I	K	T	L	L	L	I	T	S	A	I	F	I	S	A	C	S	P	Y	I	V
OXA-508	-	-	-	-	-	-	-	-	-	-	-	-	-	-	-	-	-	-	-	-	-	-	-	-	M	N	I	K	T	L	L	L	I	T	S	A	I	F	I	S	A	C	S	P	Y	I	V	T	A
OXA-86	-	-	-	-	-	-	-	-	-	-	-	-	-	-	-	-	-	-	-	-	-	-	-	-	-	-	M	N	I	K	T	L	L	L	I	T	S	T	I	F	I	S	A	C	S	P	Y	I	V
OXA-87	-	-	-	-	-	-	-	-	-	-	-	-	-	-	-	-	-	-	-	-	-	-	-	-	-	-	M	N	I	K	T	L	L	L	I	T	S	T	I	F	I	S	A	C	S	P	Y	I	V
OXA-1078	-	-	-	-	-	-	-	-	-	-	-	-	-	-	-	-	-	-	-	-	-	-	-	-	-	-	M	N	I	K	T	L	L	L	I	T	S	T	I	F	I	S	A	C	S	P	Y	I	V
OXA-940	-	-	-	-	-	-	-	-	-	-	-	-	-	-	-	-	-	-	-	-	-	-	-	-	-	-	M	N	I	K	T	L	L	L	I	T	S	A	I	F	I	S	A	C	S	P	Y	I	V
OXA-365	-	-	-	-	-	-	-	-	-	-	-	-	-	-	-	-	-	-	-	-	-	-	-	-	-	-	M	N	I	K	T	L	L	L	I	T	S	A	I	F	I	S	A	C	S	P	Y	I	V
OXA-1060	-	-	-	-	-	-	-	-	-	-	-	-	-	-	-	-	-	-	-	-	-	-	-	-	M	N	I	K	T	L	L	L	I	T	S	A	I	F	I	S	A	C	S	P	Y	I	V	S	A
OXA-867	-	-	-	-	-	-	-	-	-	-	-	-	-	-	-	-	-	-	-	-	-	-	-	-	-	-	M	N	I	K	T	L	L	L	I	T	S	A	I	F	I	S	A	C	S	P	Y	I	V
OXA-715	-	-	-	-	-	-	-	-	-	-	-	-	-	-	-	-	-	-	-	-	-	-	-	-	-	-	M	N	I	K	T	L	L	L	I	T	S	A	I	F	I	S	A	C	S	P	Y	I	V
OXA-1067	-	-	-	-	-	-	-	-	-	-	-	-	-	-	-	-	-	-	-	-	-	-	-	-	-	-	M	N	I	K	T	L	L	L	I	T	S	A	I	F	I	S	A	C	S	P	Y	I	V
OXA-1077	-	-	-	-	-	-	-	-	-	-	-	-	-	-	-	-	-	-	-	-	-	-	-	-	-	-	M	N	I	K	T	L	L	L	I	T	S	A	I	F	I	S	A	C	S	P	Y	I	V
OXA-1069	-	-	-	-	-	-	-	-	-	-	-	-	-	-	-	-	-	-	-	-	-	-	-	-	-	-	M	N	I	K	T	L	L	L	I	T	S	A	I	F	I	S	A	C	S	P	Y	I	V
OXA-1075	-	-	-	-	-	-	-	-	-	-	-	-	-	-	-	-	-	-	-	-	-	-	-	-	-	-	M	N	I	K	T	L	L	L	I	T	S	A	I	F	I	S	A	C	S	P	Y	I	V
OXA-954	-	-	-	-	-	-	-	-	-	-	-	-	-	-	-	-	-	-	-	-	-	-	-	-	-	-	M	N	I	K	T	L	L	L	I	T	S	A	I	F	I	S	A	C	S	P	Y	I	V
OXA-407	-	-	-	-	-	-	-	-	-	-	-	-	-	-	-	-	-	-	-	-	-	-	-	-	-	-	M	N	I	K	T	L	L	L	I	T	S	A	I	F	I	S	A	C	S	P	Y	I	V
OXA-1121	-	-	-	-	-	-	-	-	-	-	-	-	-	-	-	-	-	-	-	-	-	-	-	-	-	-	M	N	I	K	T	L	L	L	I	T	S	A	I	F	I	S	A	C	S	P	Y	I	V
OXA-262	-	-	-	-	-	-	-	-	-	-	-	-	-	-	-	-	-	-	-	-	-	-	-	-	-	-	M	N	I	K	T	L	L	L	I	T	S	A	I	F	I	S	A	C	S	P	Y	I	V
OXA-111	-	-	-	-	-	-	-	-	-	-	-	-	-	-	-	-	-	-	-	-	-	-	-	-	-	-	M	N	I	K	T	L	L	L	I	T	S	A	I	F	I	S	A	C	S	P	Y	I	V
OXA-689	-	-	-	-	-	-	-	-	-	-	-	-	-	-	-	-	-	-	-	-	-	-	-	-	-	-	M	N	I	K	T	L	L	L	I	T	S	A	I	F	I	S	A	C	S	P	Y	I	V
OXA-910	-	-	-	-	-	-	-	-	-	-	-	-	-	-	-	-	-	-	-	-	-	-	-	-	-	-	M	N	I	K	T	L	L	L	I	T	S	A	I	F	I	S	A	C	S	P	Y	I	V
OXA-377	-	-	-	-	-	-	-	-	-	-	-	-	-	-	-	-	-	-	-	-	-	-	-	-	-	-	M	N	I	K	T	L	L	L	I	T	S	A	I	F	I	S	A	C	S	P	Y	I	V
OXA-828	-	-	-	-	-	-	-	-	-	-	-	-	-	-	-	-	-	-	-	-	-	-	-	-	-	-	M	N	I	K	T	L	L	L	I	T	S	A	I	F	I	S	A	C	S	P	Y	I	V
OXA-99	-	-	-	-	-	-	-	-	-	-	-	-	-	-	-	-	-	-	-	-	-	-	-	-	-	-	M	N	I	K	T	L	L	L	I	T	S	A	I	F	I	S	A	C	S	P	Y	I	V
OXA-530	-	-	-	-	-	-	-	-	-	-	-	-	-	-	-	-	-	-	-	-	-	-	-	-	-	-	M	N	I	K	T	L	L	L	I	T	S	A	I	F	I	S	A	C	S	P	Y	I	V
OXA-692	-	-	-	-	-	-	-	-	-	-	-	-	-	-	-	-	-	-	-	-	-	-	-	-	-	-	M	N	I	K	T	L	L	L	I	T	S	A	I	F	I	S	A	C	S	P	Y	I	V
OXA-880	-	-	-	-	-	-	-	-	-	-	-	-	-	-	-	-	-	-	-	-	-	-	-	-	-	-	M	N	I	K	T	L	L	L	I	T	S	A	I	F	I	S	A	C	S	P	Y	I	V
OXA-219	-	-	-	-	-	-	-	-	-	-	-	-	-	-	-	-	-	-	-	-	-	-	-	-	-	-	M	N	I	K	T	L	L	L	I	T	S	A	I	F	I	S	A	C	S	P	Y	I	V
OXA-132	-	-	-	-	-	-	-	-	-	-	-	-	-	-	-	-	-	-	-	-	-	-	-	-	-	-	M	N	I	K	T	L	L	L	I	T	S	A	I	F	I	S	A	C	S	P	Y	I	V
OXA-411	-	-	-	-	-	-	-	-	-	-	-	-	-	-	-	-	-	-	-	-	-	-	-	-	-	-	M	N	I	K	T	L	L	L	I	T	S	A	I	F	I	S	A	C	S	P	Y	I	V
OXA-702	-	-	-	-	-	-	-	-	-	-	-	-	-	-	-	-	-	-	-	-	-	-	-	-	-	-	M	N	I	K	T	L	L	L	I	T	S	A	I	F	I	S	A	C	S	P	Y	I	V
OXA-1123	-	-	-	-	-	-	-	-	-	-	-	-	-	-	-	-	-	-	-	-	-	-	-	-	-	-	M	N	I	K	T	L	L	L	I	T	S	A	I	F	I	S	A	C	S	P	Y	I	V
OXA-938	-	-	-	-	-	-	-	-	-	-	-	-	-	-	-	-	-	-	-	-	-	-	-	-	-	-	M	N	I	K	T	L	L	L	I	T	S	A	I	F	I	S	A	C	S	P	Y	I	V
OXA-704	-	-	-	-	-	-	-	-	-	-	-	-	-	-	-	-	-	-	-	-	-	-	-	-	-	-	M	N	I	K	T	L	L	L	I	T	S	A	I	F	I	S	A	C	S	P	Y	I	V
OXA-693	-	-	-	-	-	-	-	-	-	-	-	-	-	-	-	-	-	-	-	-	-	-	-	-	-	-	M	N	I	K	T	L	L	L	I	T	S	A	I	F	I	S	A	C	S	P	Y	I	V
OXA-976	-	-	-	-	-	-	-	-	-	-	-	-	-	-	-	-	-	-	-	-	-	-	-	-	-	-	M	N	I	K	T	L	L	L	I	T	S	A	I	F	I	S	A	C	S	P	Y	I	V
OXA-51	-	-	-	-	-	-	-	-	-	-	-	-	-	-	-	-	-	-	-	-	-	-	-	-	-	-	M	N	I	K	T	L	L	L	I	T	S	A	I	F	I	S	A	C	S	P	Y	I	V
OXA-1122	-	-	-	-	-	-	-	-	-	-	-	-	-	-	-	-	-	-	-	-	-	-	-	-	-	-	M	N	I	K	A	L	L	L	I	T	S	A	I	F	I	S	A	C	S	P	Y	I	V
OXA-263	-	-	-	-	-	-	-	-	-	-	-	-	-	-	-	-	-	-	-	-	-	-	-	-	-	-	M	N	I	K	A	L	L	L	I	T	S	A	I	F	I	S	A	C	S	P	Y	I	V
OXA-195	-	-	-	-	-	-	-	-	-	-	-	-	-	-	-	-	-	-	-	-	-	-	-	-	M	N	I	K	A	L	F	L	I	T	S	A	I	F	I	S	A	C	S	P	Y	I	V	T	A
OXA-197	-	-	-	-	-	-	-	-	-	-	-	-	-	-	-	-	-	-	-	-	-	-	-	-	M	N	I	K	A	L	F	L	I	T	S	A	I	F	I	S	A	C	S	P	Y	I	V	T	A
OXA-194	-	-	-	-	-	-	-	-	-	-	-	-	-	-	-	-	-	-	-	-	-	-	-	-	M	N	I	K	A	L	F	L	I	T	S	A	I	F	I	S	A	C	S	P	Y	I	V	T	A
OXA-196	-	-	-	-	-	-	-	-	-	-	-	-	-	-	-	-	-	-	-	-	-	-	-	-	M	N	I	Q	A	L	L	L	I	T	S	A	I	F	I	S	A	C	S	P	Y	I	V	T	A
OXA-315	-	-	-	-	-	-	-	-	-	-	-	-	-	-	-	-	-	-	-	-	-	-	-	-	-	-	M	N	I	Q	A	L	L	L	I	T	S	A	I	F	I	S	A	C	S	P	Y	I	V
OXA-316	-	-	-	-	-	-	-	-	-	-	-	-	-	-	-	-	-	-	-	-	-	-	-	-	-	-	M	N	I	Q	A	L	L	L	I	T	S	A	I	F	I	S	A	C	S	P	Y	I	V
OXA-94	-	-	-	-	-	-	-	-	-	-	-	-	-	-	-	-	-	-	-	-	-	-	-	-	-	-	M	N	I	Q	A	L	L	L	I	T	S	A	I	F	I	S	A	C	S	P	Y	I	V
OXA-858	-	-	-	-	-	-	-	-	-	-	-	-	-	-	-	-	-	-	-	-	-	-	-	-	-	M	N	I	K	A	H	L	L	I	T	S	A	I	F	I	S	A	C	S	P	Y	I	V	T
OXA-872	-	-	-	-	-	-	-	-	-	-	-	-	-	-	-	-	-	-	-	-	-	-	-	-	-	-	M	N	I	K	T	L	L	L	I	T	S	A	I	F	I	S	A	C	S	P	Y	I	V
OXA-386	-	-	-	-	-	-	-	-	-	-	-	-	-	-	-	-	-	-	-	-	-	-	-	-	-	-	M	K	I	K	A	L	L	L	I	T	S	A	I	F	I	S	A	C	S	P	Y	I	V
OXA-1068	-	-	-	-	-	-	-	-	-	-	-	-	-	-	-	-	-	-	-	-	-	-	-	-	-	-	M	N	I	I	S	I	L	L	I	T	S	A	I	F	I	S	A	C	S	P	Y	I	V
OXA-562	-	-	-	-	-	-	-	-	-	-	-	-	-	-	-	-	-	-	-	-	-	-	-	-	-	-	M	N	I	K	A	L	L	L	I	T	S	A	I	F	S	S	A	C	S	P	Y	I	V
OXA-870	-	-	-	-	-	-	-	-	-	-	-	-	-	-	-	-	-	-	-	-	-	-	-	-	-	-	M	N	I	Q	A	L	L	L	I	T	S	A	I	F	I	S	A	C	S	P	Y	I	V
OXA-378	-	-	-	-	-	-	-	-	-	-	-	-	-	-	-	-	-	-	-	-	-	-	-	-	-	-	M	N	I	Q	A	L	L	L	I	T	S	A	I	F	I	S	A	C	S	P	Y	I	V
OXA-388	-	-	-	-	-	-	-	-	-	-	-	-	-	-	-	-	-	-	-	-	-	-	-	-	-	-	M	N	I	Q	A	L	L	L	I	T	S	A	I	F	I	S	A	C	S	P	Y	I	V
OXA-873	-	-	-	-	-	-	-	-	-	-	-	-	-	-	-	-	-	-	-	-	-	-	-	-	-	M	N	I	K	A	L	L	L	I	T	S	A	I	F	I	S	A	C	S	P	Y	I	V	T
OXA-697	-	-	-	-	-	-	-	-	-	-	-	-	-	-	-	-	-	-	-	-	-	-	-	-	-	-	M	N	F	Q	A	L	L	L	I	T	S	A	I	F	I	S	A	Y	S	P	Y	I	V
OXA-798	-	-	-	-	-	-	-	-	-	-	-	-	-	-	-	-	-	-	-	-	-	-	-	-	-	-	M	N	I	K	A	P	L	L	I	T	S	A	I	F	I	S	A	C	S	P	Y	I	V
OXA-683	-	-	-	-	-	-	-	-	-	-	-	-	-	-	-	-	-	-	-	-	-	-	-	-	-	-	M	N	F	Q	A	L	L	L	I	T	S	A	I	F	I	S	A	C	S	P	Y	I	V
OXA-975	-	-	-	-	-	-	-	-	-	-	-	-	-	-	-	-	-	-	-	-	-	-	-	-	-	-	M	N	F	Q	A	L	L	L	I	T	S	A	I	F	I	S	A	C	S	P	Y	I	V
OXA-75	-	-	-	-	-	-	-	-	-	-	-	-	-	-	-	-	-	-	-	-	-	-	-	-	-	-	M	N	I	Q	A	L	L	L	I	T	S	A	I	F	I	S	A	C	S	P	Y	I	V
OXA-408	-	-	-	-	-	-	-	-	-	-	-	-	-	-	-	-	-	-	-	-	-	-	-	-	-	-	M	N	I	Q	A	L	L	L	I	T	S	A	I	F	I	S	A	C	S	P	Y	I	V
OXA-384	-	-	-	-	-	-	-	-	-	-	-	-	-	-	-	-	-	-	-	-	-	-	-	-	-	-	M	N	I	Q	A	L	L	L	I	T	S	A	I	F	I	S	A	C	S	P	Y	I	V
OXA-341	-	-	-	-	-	-	-	-	-	-	-	-	-	-	-	-	-	-	-	-	-	-	-	-	-	-	M	N	I	K	A	P	L	L	I	T	S	A	I	F	I	S	A	C	S	P	Y	I	V
OXA-772	-	-	-	-	-	-	-	-	-	-	-	-	-	-	-	-	-	-	-	-	-	-	-	-	-	-	M	N	I	K	A	P	L	L	I	T	S	A	I	F	I	P	A	C	S	P	Y	I	V
OXA-865	-	-	-	-	-	-	-	-	-	-	-	-	-	-	-	-	-	-	-	-	-	-	-	-	-	-	M	N	I	K	A	P	L	L	I	T	S	A	I	F	I	P	A	C	S	P	Y	I	V
OXA-261	-	-	-	-	-	-	-	-	-	-	-	-	-	-	-	-	-	-	-	-	-	-	-	-	-	M	N	I	K	A	L	L	F	I	T	S	A	I	F	I	S	A	C	S	P	Y	I	V	T
OXA-337	-	-	-	-	-	-	-	-	-	-	-	-	-	-	-	-	-	-	-	-	-	-	-	-	-	M	N	I	T	A	L	L	L	I	T	S	A	I	F	I	S	A	C	S	P	Y	I	V	T
OXA-528	-	-	-	-	-	-	-	-	-	-	-	-	-	-	-	-	-	-	-	-	-	-	-	-	-	M	N	I	K	A	L	S	L	I	T	S	A	I	F	I	S	A	C	S	P	Y	I	V	T
OXA-764	-	-	-	-	-	-	-	-	-	-	-	-	-	-	-	-	-	-	-	-	-	-	-	-	-	-	M	T	I	K	A	L	L	L	I	T	S	A	I	F	I	S	A	C	S	P	Y	I	V
OXA-409	-	-	-	-	-	-	-	-	-	-	-	-	-	-	-	-	-	-	-	-	-	-	-	-	-	M	N	I	K	A	L	L	L	I	T	S	A	I	F	I	S	A	C	C	S	P	Y	I	V
OXA-404	-	-	-	-	-	-	-	-	-	-	-	-	-	-	-	-	-	-	-	-	-	-	-	-	-	-	M	N	I	K	T	L	L	L	I	T	S	A	I	L	I	S	A	C	S	P	Y	I	V
OXA-121	-	-	-	-	-	-	-	-	-	-	-	-	-	-	-	-	-	-	-	-	-	-	-	-	-	-	M	N	I	K	A	L	L	L	I	T	N	A	I	F	I	S	A	C	S	P	Y	I	V
OXA-806	-	-	-	-	-	-	-	-	-	-	-	-	-	-	-	-	-	-	-	-	-	-	-	-	-	-	-	M	N	K	Y	F	T	C	Y	V	V	A	S	L	F	L	S	G	C	T	V	Q	H
OXA-808	-	-	-	-	-	-	-	-	-	-	-	-	-	-	-	-	-	-	-	-	-	-	-	-	-	-	-	M	N	K	Y	F	T	C	Y	V	V	A	S	L	F	L	S	G	C	T	V	Q	H
OXA-818	-	-	-	-	-	-	-	-	-	-	-	-	-	-	-	-	-	-	-	-	-	-	-	-	-	-	-	M	N	K	Y	F	T	C	Y	V	V	A	S	L	F	L	S	G	C	T	V	Q	H
OXA-814	-	-	-	-	-	-	-	-	-	-	-	-	-	-	-	-	-	-	-	-	-	-	-	-	-	-	-	M	N	K	Y	F	T	C	Y	V	V	A	S	L	F	L	S	G	C	T	V	Q	H
OXA-807	-	-	-	-	-	-	-	-	-	-	-	-	-	-	-	-	-	-	-	-	-	-	-	-	-	-	-	M	N	K	Y	F	T	C	Y	V	V	A	S	L	F	L	S	G	C	T	V	Q	H
OXA-565	-	-	-	-	-	-	-	-	-	-	-	-	-	-	-	-	-	-	-	-	-	-	-	-	-	-	-	M	N	K	Y	F	T	C	Y	V	V	A	S	L	F	L	S	G	C	T	V	Q	H
OXA-813	-	-	-	-	-	-	-	-	-	-	-	-	-	-	-	-	-	-	-	-	-	-	-	-	M	N	K	Y	F	T	C	Y	V	F	A	S	L	F	L	S	G	C	T	V	Q	H	N	L	I
OXA-105	-	-	-	-	-	-	-	-	-	-	-	-	-	-	-	-	-	-	-	-	-	-	-	-	M	N	K	Y	F	T	C	Y	V	F	A	S	L	F	L	S	G	C	T	V	Q	H	N	L	I
OXA-27	-	-	-	-	-	-	-	-	-	-	-	-	-	-	-	-	-	-	-	-	-	-	-	-	-	-	M	N	K	Y	F	T	C	Y	V	V	A	S	L	F	L	S	G	C	T	V	Q	H	N
OXA-73	-	-	-	-	-	-	-	-	-	-	-	-	-	-	-	-	-	-	-	-	-	-	-	-	-	-	M	N	K	Y	F	T	C	Y	V	V	A	S	L	F	L	S	G	C	T	V	Q	H	N
OXA-239	-	-	-	-	-	-	-	-	-	-	-	-	-	-	-	-	-	-	-	-	-	-	-	-	-	-	M	N	K	Y	F	T	C	Y	V	V	A	S	L	F	L	S	G	C	T	V	Q	H	N
OXA-811	-	-	-	-	-	-	-	-	-	-	-	-	-	-	-	-	-	-	-	-	-	-	-	-	-	-	M	N	K	Y	F	T	C	Y	V	F	A	S	L	F	L	S	G	C	T	V	Q	H	N
OXA-911	-	-	-	-	-	-	-	-	-	-	-	-	-	-	-	-	-	-	-	-	-	-	-	-	-	-	M	N	K	Y	F	T	C	Y	V	V	A	S	L	F	L	S	G	C	T	V	Q	H	N
OXA-1216	-	-	-	-	-	-	-	-	-	-	-	-	-	-	-	-	-	-	-	-	-	-	-	-	-	-	-	M	N	K	Y	F	T	C	Y	V	V	A	S	L	F	L	S	G	C	T	V	Q	H
OXA-1236	-	-	-	-	-	-	-	-	-	-	-	-	-	-	-	-	-	-	-	-	-	-	-	-	-	-	M	N	K	Y	F	T	C	Y	V	V	A	S	L	F	L	S	G	C	T	V	Q	H	N
OXA-225	-	-	-	-	-	-	-	-	-	-	-	-	-	-	-	-	-	-	-	-	-	-	-	-	-	-	M	N	K	Y	F	T	C	Y	V	V	A	S	L	F	L	S	G	C	T	V	Q	H	N
OXA-481	-	-	-	-	-	-	-	-	-	-	-	-	-	-	-	-	-	-	-	-	-	-	-	-	-	-	M	N	K	Y	F	T	C	Y	V	V	A	S	L	F	L	S	G	C	T	V	Q	H	N
OXA-657	-	-	-	-	-	-	-	-	-	-	-	-	-	-	-	-	-	-	-	-	-	-	-	-	-	-	M	N	K	Y	F	T	C	Y	V	V	A	S	L	F	L	S	G	C	T	V	Q	H	N
OXA-398	-	-	-	-	-	-	-	-	-	-	-	-	-	-	-	-	-	-	-	-	-	-	-	-	-	-	M	N	K	Y	F	T	C	Y	V	V	A	S	L	F	L	S	G	C	T	V	Q	H	N
OXA-423	-	-	-	-	-	-	-	-	-	-	-	-	-	-	-	-	-	-	-	-	-	-	-	-	-	-	M	N	K	Y	F	T	C	Y	V	V	A	S	L	F	L	S	G	C	T	V	Q	H	N
OXA-171	-	-	-	-	-	-	-	-	-	-	-	-	-	-	-	-	-	-	-	-	-	-	-	-	-	-	M	N	K	Y	F	T	C	Y	V	V	A	S	L	F	L	S	G	C	T	V	Q	H	N
OXA-169	-	-	-	-	-	-	-	-	-	-	-	-	-	-	-	-	-	-	-	-	-	-	-	-	-	-	M	N	K	Y	F	T	C	Y	V	V	A	S	L	F	L	S	G	C	T	V	Q	H	N
OXA-422	-	-	-	-	-	-	-	-	-	-	-	-	-	-	-	-	-	-	-	-	-	-	-	-	-	-	M	N	K	Y	F	T	C	Y	V	V	A	S	P	F	L	S	G	C	T	V	Q	H	N
OXA-435	-	-	-	-	-	-	-	-	-	-	-	-	-	-	-	-	-	-	-	-	-	-	-	-	-	-	M	N	K	Y	F	T	C	Y	V	V	A	S	L	F	L	S	G	C	T	V	Q	H	N
OXA-810	-	-	-	-	-	-	-	-	-	-	-	-	-	-	-	-	-	-	-	-	-	-	-	-	-	-	M	N	K	Y	F	T	C	Y	V	V	A	S	L	F	L	S	G	C	T	V	Q	H	N
OXA-482	-	-	-	-	-	-	-	-	-	-	-	-	-	-	-	-	-	-	-	-	-	-	-	-	-	-	M	N	K	Y	F	T	C	Y	V	V	A	S	L	F	L	S	G	C	T	V	Q	H	N
OXA-166	-	-	-	-	-	-	-	-	-	-	-	-	-	-	-	-	-	-	-	-	-	-	-	-	-	-	M	N	K	Y	F	T	C	Y	V	V	A	S	L	F	L	S	G	C	T	V	Q	H	N
OXA-167	-	-	-	-	-	-	-	-	-	-	-	-	-	-	-	-	-	-	-	-	-	-	-	-	-	-	M	N	K	Y	F	T	C	Y	V	V	A	S	L	F	L	S	G	C	T	V	Q	H	N
OXA-165	-	-	-	-	-	-	-	-	-	-	-	-	-	-	-	-	-	-	-	-	-	-	-	-	-	-	M	N	K	Y	F	T	C	Y	V	V	A	S	L	F	L	S	G	C	T	V	Q	H	N
OXA-1223	-	-	-	-	-	-	-	-	-	-	-	-	-	-	-	-	-	-	-	-	-	-	-	-	-	-	M	N	K	F	F	T	C	Y	V	V	A	S	L	F	L	S	G	C	T	V	Q	H	N
OXA-366	-	-	-	-	-	-	-	-	-	-	-	-	-	-	-	-	-	-	-	-	-	-	-	-	-	-	M	N	K	Y	F	T	C	Y	V	V	A	S	L	F	L	S	G	C	T	A	Q	H	N
OXA-483	-	-	-	-	-	-	-	-	-	-	-	-	-	-	-	-	-	-	-	-	-	-	-	-	-	-	M	N	K	Y	F	T	C	Y	V	V	A	S	L	F	L	S	G	C	T	V	Q	H	N
OXA-440	-	-	-	-	-	-	-	-	-	-	-	-	-	-	-	-	-	-	-	-	-	-	-	-	-	-	M	N	K	Y	F	T	C	Y	V	V	A	S	L	F	L	S	G	C	T	V	Q	H	N
OXA-168	-	-	-	-	-	-	-	-	-	-	-	-	-	-	-	-	-	-	-	-	-	-	-	-	-	-	M	N	K	Y	F	T	C	Y	V	V	A	S	L	F	L	S	G	C	T	V	Q	H	N
OXA-170	-	-	-	-	-	-	-	-	-	-	-	-	-	-	-	-	-	-	-	-	-	-	-	-	-	-	M	N	K	Y	F	T	C	Y	V	V	A	S	L	F	L	S	G	C	T	V	Q	H	N
OXA-1095	-	-	-	-	-	-	-	-	-	-	-	-	-	-	-	-	-	-	-	-	-	-	-	-	-	-	M	N	K	Y	F	T	C	Y	V	V	A	S	L	F	L	S	G	C	T	V	Q	H	N
OXA-49	-	-	-	-	-	-	-	-	-	-	-	-	-	-	-	-	-	-	-	-	-	-	-	-	-	-	M	N	K	Y	F	T	C	Y	V	V	A	S	L	F	L	S	G	C	T	V	Q	H	N
OXA-23	-	-	-	-	-	-	-	-	-	-	-	-	-	-	-	-	-	-	-	-	-	-	-	-	-	-	M	N	K	Y	F	T	C	Y	V	V	A	S	L	F	L	S	G	C	T	V	Q	H	N
OXA-146	-	-	-	-	-	-	-	-	-	-	-	-	-	-	-	-	-	-	-	-	-	-	-	-	-	-	M	N	K	Y	F	T	C	Y	V	V	A	S	L	F	L	S	G	C	T	V	Q	H	N
OXA-969	-	-	-	-	-	-	-	-	-	-	-	-	-	-	-	-	-	-	-	-	-	-	-	-	-	-	-	M	N	K	Y	F	T	C	Y	V	V	A	S	L	F	L	S	G	C	T	V	Q	H
OXA-968	-	-	-	-	-	-	-	-	-	-	-	-	-	-	-	-	-	-	-	-	-	-	-	-	-	-	M	N	K	Y	F	T	C	Y	V	F	A	S	L	F	L	S	G	C	T	V	Q	H	N
OXA-809	-	-	-	-	-	-	-	-	-	-	-	-	-	-	-	-	-	-	-	-	-	-	-	-	-	-	-	M	N	K	Y	F	T	Y	Y	V	F	A	S	L	F	L	S	G	C	T	V	Q	H
OXA-812	-	-	-	-	-	-	-	-	-	-	-	-	-	-	-	-	-	-	-	-	-	-	-	-	-	-	-	M	N	K	Y	F	T	C	Y	V	V	A	S	L	F	L	S	G	C	T	V	Q	H
OXA-816	-	-	-	-	-	-	-	-	-	-	-	-	-	-	-	-	-	-	-	-	-	-	-	-	-	-	-	M	N	K	Y	F	T	C	Y	V	V	A	S	L	F	L	S	G	C	T	V	Q	H
OXA-966	-	-	-	-	-	-	-	-	-	-	-	-	-	-	-	-	-	-	-	-	-	-	-	-	-	-	-	M	N	K	Y	F	T	C	Y	V	V	A	S	L	F	L	S	G	C	T	V	Q	H
OXA-103	-	-	-	-	-	-	-	-	-	-	-	-	-	-	-	-	-	-	-	-	-	-	-	-	-	-	M	N	K	Y	F	T	C	Y	V	V	A	S	L	F	L	S	G	C	T	V	Q	H	N
OXA-967	-	-	-	-	-	-	-	-	-	-	-	-	-	-	-	-	-	-	-	-	-	-	-	-	-	-	-	M	N	K	Y	F	T	C	Y	V	V	A	S	L	F	L	S	G	C	T	V	Q	H
OXA-133	-	-	-	-	-	-	-	-	-	-	-	-	-	-	-	-	-	-	-	-	-	-	-	-	-	-	-	M	N	K	Y	F	T	C	Y	V	V	A	S	L	F	F	S	G	C	T	V	Q	H
OXA-815	-	-	-	-	-	-	-	-	-	-	-	-	-	-	-	-	-	-	-	-	-	-	-	-	-	-	-	M	N	K	Y	F	T	C	Y	V	V	A	S	L	F	L	S	G	C	T	V	Q	H
OXA-817	-	-	-	-	-	-	-	-	-	-	-	-	-	-	-	-	-	-	-	-	-	-	-	-	-	-	-	M	N	K	Y	F	T	C	Y	V	V	A	S	L	F	L	S	G	C	T	V	Q	H
OXA-949	-	-	-	-	-	-	-	-	-	-	-	-	-	-	-	-	-	-	-	-	-	-	-	M	R	K	N	L	F	P	L	S	I	S	I	S	I	F	L	S	A	C	S	S	P	F	I	G	P
OXA-947	-	-	-	-	-	-	-	-	-	-	-	-	-	-	-	-	-	-	-	-	-	-	-	M	R	T	R	L	F	P	L	S	I	S	I	S	I	F	L	S	A	C	S	S	P	F	I	G	P
OXA-946	-	-	-	-	-	-	-	-	-	-	-	-	-	-	-	-	-	-	-	-	-	-	M	R	T	R	L	F	P	L	L	S	I	S	I	S	I	F	L	S	A	C	S	S	P	F	I	E	P
OXA-730	-	-	-	-	-	-	-	-	-	-	-	-	-	-	-	-	-	-	-	-	-	-	M	R	T	R	L	F	P	L	L	S	I	S	I	S	I	F	L	S	A	C	S	S	P	F	I	E	P
OXA-679	-	-	-	-	-	-	-	-	-	-	-	-	-	-	-	-	-	-	-	-	-	-	M	R	T	R	L	F	P	L	L	S	I	S	I	S	I	F	L	S	A	C	S	S	P	F	I	E	P
OXA-1225	-	-	-	-	-	-	-	-	-	-	-	-	-	-	-	-	-	-	-	-	-	-	-	-	-	M	K	K	F	I	L	P	I	F	S	I	S	I	L	V	S	L	S	A	C	S	S	I	K
OXA-1081	-	-	-	-	-	-	-	-	-	-	-	-	-	-	-	-	-	-	-	-	-	-	-	-	-	M	K	K	F	I	L	P	I	F	S	I	S	I	L	V	S	L	S	A	C	S	S	I	K
OXA-25	-	-	-	-	-	-	-	-	-	-	-	-	-	-	-	-	-	-	-	-	-	-	-	-	-	M	K	K	F	I	L	P	I	F	S	I	S	I	L	V	S	L	S	A	C	S	S	I	K
OXA-897	-	-	-	-	-	-	-	-	-	-	-	-	-	-	-	-	-	-	-	-	-	-	-	-	-	M	K	K	F	I	L	P	I	F	S	I	S	I	L	V	S	L	S	A	C	S	S	I	K
OXA-139	-	-	-	-	-	-	-	-	-	-	-	-	-	-	-	-	-	-	-	-	-	-	-	-	-	M	K	K	F	I	L	P	I	F	S	I	S	I	L	V	S	L	S	A	C	S	S	I	K
OXA-160	-	-	-	-	-	-	-	-	-	-	-	-	-	-	-	-	-	-	-	-	-	-	-	-	-	M	K	K	F	I	L	P	I	F	S	I	S	I	L	V	S	L	S	A	C	S	S	I	K
OXA-207	-	-	-	-	-	-	-	-	-	-	-	-	-	-	-	-	-	-	-	-	-	-	-	-	-	M	K	K	F	I	L	P	I	F	S	I	S	I	L	V	S	L	S	A	C	S	S	I	K
OXA-72	-	-	-	-	-	-	-	-	-	-	-	-	-	-	-	-	-	-	-	-	-	-	-	-	-	M	K	K	F	I	L	P	I	F	S	I	S	I	L	V	S	L	S	A	C	S	S	I	K
OXA-653	-	-	-	-	-	-	-	-	-	-	-	-	-	-	-	-	-	-	-	-	-	-	-	-	-	M	K	K	F	I	L	P	I	F	S	I	S	I	L	V	S	L	S	A	C	S	S	I	K
OXA-1040	-	-	-	-	-	-	-	-	-	-	-	-	-	-	-	-	-	-	-	-	-	-	-	-	-	M	K	K	F	I	L	P	I	F	S	I	S	I	L	V	S	L	S	A	C	S	S	I	K
OXA-437	-	-	-	-	-	-	-	-	-	-	-	-	-	-	-	-	-	-	-	-	-	-	-	-	-	M	K	K	F	I	L	P	I	F	S	I	S	I	L	V	S	L	S	A	C	S	S	I	K
OXA-24	-	-	-	-	-	-	-	-	-	-	-	-	-	-	-	-	-	-	-	-	-	-	-	-	-	M	K	K	F	I	L	P	I	F	S	I	S	I	L	V	S	L	S	A	C	S	S	I	K
OXA-26	-	-	-	-	-	-	-	-	-	-	-	-	-	-	-	-	-	-	-	-	-	-	-	-	-	M	K	K	F	I	L	P	I	F	S	I	S	I	L	V	S	L	S	A	C	S	S	I	K
OXA-182	-	-	-	-	-	-	-	-	-	-	-	-	-	-	-	-	-	-	-	-	-	-	-	-	-	M	K	K	F	I	L	P	I	F	S	I	S	I	L	L	S	L	S	A	C	S	S	I	Q
OXA-649	-	-	-	-	-	-	-	-	-	-	-	-	-	-	-	-	-	-	-	-	-	-	-	-	M	K	K	F	I	L	P	I	F	S	I	S	I	L	L	S	L	S	A	C	S	S	I	Q	N
OXA-253	-	-	-	-	-	-	-	-	-	-	-	-	-	-	-	-	-	-	-	-	-	-	-	M	K	K	F	I	L	P	I	F	S	I	S	I	L	L	S	L	S	A	C	S	S	I	Q	T	K
OXA-499	-	-	-	-	-	-	-	-	-	-	-	-	-	-	-	-	-	-	-	-	-	-	-	-	M	K	K	F	I	L	P	I	F	S	I	S	T	L	L	S	L	S	A	C	S	S	I	Q	N
OXA-825	-	-	-	-	-	-	-	-	-	-	-	-	-	-	-	-	-	-	-	-	-	-	-	-	M	K	K	F	I	L	P	I	F	S	I	S	T	L	L	S	L	S	A	C	S	T	I	Q	N
OXA-1139	-	-	-	-	-	-	-	-	-	-	-	-	-	-	-	-	-	-	-	-	-	-	-	-	M	K	K	F	I	L	P	I	F	S	I	S	T	L	L	S	L	S	A	C	S	T	I	Q	N
OXA-255	-	-	-	-	-	-	-	-	-	-	-	-	-	-	-	-	-	-	-	-	-	-	-	-	M	K	K	F	I	L	P	I	F	S	I	S	T	L	L	S	L	S	A	C	S	T	I	Q	N
OXA-143	-	-	-	-	-	-	-	-	-	-	-	-	-	-	-	-	-	-	-	-	-	-	-	-	-	-	M	K	K	F	I	L	P	I	L	S	I	S	T	L	L	S	V	S	A	C	S	S	I
OXA-231	-	-	-	-	-	-	-	-	-	-	-	-	-	-	-	-	-	-	-	-	-	-	-	-	-	-	M	K	K	F	I	L	P	I	L	S	I	S	T	L	L	S	V	S	A	C	S	S	I
OXA-1182	-	-	-	-	-	-	-	-	-	-	-	-	-	-	-	-	-	-	-	-	-	-	-	-	M	K	K	F	I	L	P	I	F	S	I	S	T	L	L	S	L	S	A	C	S	S	I	Q	T
OXA-945	-	-	-	-	-	-	-	-	-	-	-	-	-	-	-	-	-	-	-	-	-	-	-	-	M	K	K	F	I	L	P	I	F	S	I	S	T	L	L	S	L	S	A	C	S	S	I	Q	T
OXA-542	-	-	-	-	-	-	-	-	-	-	-	-	-	-	-	-	-	-	-	-	-	-	-	-	M	K	K	V	V	F	P	I	L	S	I	F	T	L	F	S	L	N	A	C	S	S	V	Q	T
OXA-1006	-	-	-	-	-	-	-	-	-	-	-	-	-	-	-	-	-	-	-	-	-	-	-	M	K	K	F	V	L	P	L	L	S	I	S	I	L	L	S	L	T	A	C	S	S	V	Q	T	T
OXA-666	-	-	-	-	-	-	-	-	-	-	-	-	-	-	-	-	-	-	M	Q	Q	G	L	F	Y	F	G	W	L	L	L	L	T	Q	L	S	A	C	H	M	N	M	A	Q	M	S	D	P	S
OXA-727	-	-	-	-	-	-	-	-	-	-	-	-	-	-	-	-	-	-	M	K	K	T	L	F	F	A	V	S	A	W	M	L	S	A	C	S	G	G	V	M	M	S	A	D	N	Q	Q	K	S
OXA-728	-	-	-	-	-	-	-	-	-	-	-	-	-	-	-	-	-	-	M	K	K	T	L	F	F	A	V	S	A	W	M	L	S	A	C	S	G	G	I	M	M	S	G	D	N	Q	K	K	S
OXA-1191	-	-	-	-	-	-	-	-	-	-	-	-	-	-	-	-	-	-	-	-	-	-	-	M	K	F	K	M	K	G	L	F	Y	V	I	L	S	S	L	A	F	S	G	C	V	Y	D	S	K
OXA-257	-	-	-	-	-	-	-	-	-	-	-	-	-	-	-	-	-	-	-	-	-	-	-	-	M	K	F	K	M	K	G	L	F	Y	V	I	L	S	S	L	A	F	S	G	C	V	Y	D	S
OXA-1197	-	-	-	-	-	-	-	-	-	-	-	-	-	-	-	-	-	-	-	-	-	-	-	-	M	K	F	K	M	K	G	L	F	C	I	I	L	S	S	L	A	F	S	G	C	V	Y	D	S
OXA-300	-	-	-	-	-	-	-	-	-	-	-	-	-	-	-	-	-	-	-	-	-	-	-	-	M	K	F	K	M	K	G	L	F	C	V	I	L	S	S	L	A	F	S	G	C	V	Y	D	S
OXA-1196	-	-	-	-	-	-	-	-	-	-	-	-	-	-	-	-	-	-	-	-	-	-	-	-	M	K	F	K	M	K	G	L	F	C	V	I	L	S	S	L	A	F	S	G	C	V	Y	D	S
OXA-230	-	-	-	-	-	-	-	-	-	-	-	-	-	-	-	-	-	-	-	-	-	-	-	-	M	K	F	K	M	K	G	L	F	C	V	I	L	S	S	L	A	F	S	G	C	V	Y	D	S
OXA-895	-	-	-	-	-	-	-	-	-	-	-	-	-	-	-	-	-	-	-	-	-	-	-	-	M	K	F	K	M	K	G	L	F	C	V	I	L	S	S	L	A	F	S	G	C	V	Y	D	S
OXA-228	-	-	-	-	-	-	-	-	-	-	-	-	-	-	-	-	-	-	-	-	-	-	-	M	K	F	K	M	K	G	L	F	C	V	I	L	S	S	L	A	F	S	G	C	V	Y	D	S	K
OXA-1192	-	-	-	-	-	-	-	-	-	-	-	-	-	-	-	-	-	-	-	-	-	-	-	-	M	K	F	K	M	K	G	L	F	C	V	I	L	S	S	L	A	F	S	G	C	V	Y	D	S
OXA-229	-	-	-	-	-	-	-	-	-	-	-	-	-	-	-	-	-	-	-	-	-	-	-	-	M	K	F	K	M	K	G	L	F	C	V	I	L	S	S	L	A	F	S	G	C	V	Y	D	S
OXA-1194	-	-	-	-	-	-	-	-	-	-	-	-	-	-	-	-	-	-	-	-	-	-	M	K	F	K	M	K	G	L	F	C	V	I	L	S	S	L	A	F	S	G	C	V	Y	D	S	K	L
OXA-301	-	-	-	-	-	-	-	-	-	-	-	-	-	-	-	-	-	-	-	-	-	-	-	-	M	K	F	K	M	K	G	L	F	C	V	I	L	S	S	L	A	F	S	G	C	V	Y	D	S
OXA-952	-	-	-	-	-	-	-	-	-	-	-	-	-	-	-	-	-	-	-	-	-	-	-	-	M	K	F	K	M	K	G	L	F	C	V	I	L	S	S	L	A	F	S	G	C	V	Y	D	S
OXA-1144	-	-	-	-	-	-	-	-	-	-	-	-	-	-	-	-	-	-	-	-	-	-	-	-	M	K	F	K	M	K	G	L	F	C	V	I	L	S	S	L	A	F	S	G	C	V	Y	D	S
OXA-418	-	-	-	-	-	-	-	-	-	-	-	-	-	-	-	-	-	-	-	-	-	-	-	-	M	K	F	K	M	K	G	L	F	C	V	I	L	S	S	L	A	F	S	G	C	V	Y	D	S
OXA-1195	-	-	-	-	-	-	-	-	-	-	-	-	-	-	-	-	-	-	-	-	-	-	-	-	M	K	F	K	M	K	G	L	F	C	V	I	L	S	S	L	A	F	S	G	C	V	Y	D	S
OXA-1190	-	-	-	-	-	-	-	-	-	-	-	-	-	-	-	-	-	-	-	-	-	-	-	-	M	K	F	K	M	K	G	L	F	C	V	I	L	S	S	L	A	F	S	G	C	V	Y	D	S
OXA-1193	-	-	-	-	-	-	-	-	-	-	-	-	-	-	-	-	-	-	-	-	-	-	-	-	M	K	F	K	M	K	G	L	F	C	V	I	L	S	S	L	A	F	S	G	C	V	Y	D	S
OXA-1001	-	-	-	-	-	-	-	-	-	-	-	-	-	-	-	-	-	-	-	-	-	-	-	-	M	K	F	K	M	K	G	L	F	C	V	I	L	S	S	L	A	F	S	G	C	V	Y	D	S
OXA-356	-	-	-	-	-	-	-	-	-	-	-	-	-	-	-	-	-	-	-	-	-	-	-	-	M	K	F	K	M	K	G	L	F	C	V	I	L	S	S	L	A	F	S	G	C	V	Y	D	S
OXA-953	-	-	-	-	-	-	-	-	-	-	-	-	-	-	-	-	-	-	-	-	-	-	-	-	M	K	F	K	M	K	G	L	F	C	V	I	L	S	S	L	A	F	S	G	C	V	Y	D	S
OXA-1052	-	-	-	-	-	-	-	-	-	-	-	-	-	-	-	-	-	-	-	-	-	-	-	-	M	K	F	K	M	K	G	L	F	C	V	I	L	S	S	L	A	F	S	G	C	V	Y	D	S
OXA-983	-	-	-	-	-	-	-	-	-	-	-	-	-	-	-	-	-	-	-	-	-	-	-	-	M	K	F	K	M	K	G	L	F	C	V	I	L	S	S	L	A	F	S	G	C	V	Y	D	S
OXA-355	-	-	-	-	-	-	-	-	-	-	-	-	-	-	-	-	-	-	-	-	-	-	-	-	M	K	F	K	M	K	G	L	F	C	V	I	L	S	S	L	A	F	S	G	C	V	Y	D	S
OXA-667	-	-	-	-	-	-	-	-	-	-	-	-	-	-	-	-	-	-	-	-	-	M	S	N	Y	R	F	K	S	K	I	K	S	S	V	L	I	I	L	S	S	V	A	F	S	G	C	V	S
OXA-668	-	-	-	-	-	-	-	-	-	-	-	-	-	-	-	-	-	-	-	-	-	M	S	N	Y	R	F	K	S	K	I	K	S	S	V	L	I	I	L	S	S	V	A	F	S	G	C	V	S
OXA-275	-	-	-	-	-	-	-	-	-	-	-	-	-	-	-	-	-	-	-	-	-	M	S	N	Y	R	F	K	S	K	I	K	S	S	V	L	I	I	L	S	S	V	A	F	S	G	C	V	S
OXA-669	-	-	-	-	-	-	-	-	-	-	-	-	-	-	-	-	-	-	-	-	-	-	-	M	S	N	N	I	F	K	I	K	S	S	V	L	I	I	L	S	S	L	A	F	S	G	C	V	S
OXA-274	-	-	-	-	-	-	-	-	-	-	-	-	-	-	-	-	-	-	-	-	-	M	S	N	N	L	F	K	F	K	I	K	S	S	V	L	I	I	L	S	S	V	A	F	S	G	C	V	S
OXA-944	-	-	-	-	-	-	-	-	-	-	-	-	-	-	-	-	-	-	-	-	-	M	S	N	N	R	F	K	F	K	I	K	S	S	V	L	I	I	L	S	S	L	A	F	S	G	C	V	S
OXA-1036	-	-	-	-	-	-	-	-	-	-	-	-	-	-	-	-	-	-	-	M	W	M	L	K	A	I	S	C	S	V	L	S	W	M	L	L	S	A	C	S	Q	Q	P	L	K	D	Q	M	Q
OXA-296	-	-	-	-	-	-	-	-	-	-	-	-	-	-	-	-	-	M	Q	Q	R	L	F	Y	F	G	C	L	L	L	L	T	Q	L	S	A	C	H	M	N	R	A	Q	T	S	N	Q	S	V
OXA-999	-	-	-	-	-	-	-	-	-	-	-	-	-	-	-	-	-	-	-	-	-	-	-	M	N	K	K	L	N	L	A	L	L	C	F	L	S	I	L	C	A	A	C	Q	S	N	Q	Q	L
OXA-981	-	-	-	-	-	-	-	-	-	-	-	-	-	-	-	-	-	-	-	-	-	-	-	M	N	K	K	L	N	L	A	L	L	C	F	L	S	I	L	C	A	A	C	Q	S	N	Q	Q	L
OXA-308	-	-	-	-	-	-	-	-	-	-	-	-	-	-	-	-	-	-	-	-	-	-	-	-	-	M	N	K	K	L	N	L	A	L	L	C	F	L	S	I	L	C	A	A	C	Q	S	N	Q
OXA-299	-	-	-	-	-	-	-	-	-	-	-	-	-	-	-	-	-	-	-	-	-	-	M	N	P	F	T	K	Y	C	A	I	L	C	P	I	I	F	L	G	A	C	T	I	S	P	F	S	H
OXA-1051	-	-	-	-	-	-	-	-	-	-	-	-	-	-	-	-	-	-	-	-	M	R	T	R	L	F	P	L	L	G	I	S	I	S	I	F	L	S	A	C	S	S	P	F	I	G	P	K	D
OXA-948	-	-	-	-	-	-	-	-	-	-	-	-	-	-	-	-	-	-	-	-	M	R	T	R	L	F	P	L	L	S	I	S	I	S	I	F	L	S	A	C	S	S	P	F	I	A	P	K	D
OXA-215	-	-	-	-	-	-	-	-	-	-	-	-	-	-	-	-	-	-	-	-	-	-	-	-	M	K	L	S	K	L	Y	T	L	T	V	L	I	G	F	G	L	S	G	V	A	C	Q	H	I
OXA-214	-	-	-	-	-	-	-	-	-	-	-	-	-	-	-	-	-	-	-	-	-	-	-	-	M	K	L	S	K	L	Y	T	L	T	V	L	I	G	F	G	L	S	G	V	A	C	Q	H	I
OXA-265	-	-	-	-	-	-	-	-	-	-	-	-	-	-	-	-	-	-	-	-	-	-	-	-	M	K	L	S	K	L	Y	T	L	T	V	L	I	G	F	G	L	S	G	V	A	C	Q	H	I
OXA-575	-	-	-	-	-	-	-	-	-	-	-	-	-	-	-	-	-	-	-	-	-	-	-	-	M	K	L	S	K	L	Y	I	L	T	V	L	I	G	F	G	L	S	G	V	A	C	Q	H	I
OXA-845	-	-	-	-	-	-	-	-	-	-	-	-	-	-	-	-	-	-	-	-	-	-	-	-	M	K	L	S	K	L	Y	T	L	T	V	L	I	G	F	G	L	S	G	V	A	C	Q	H	I
OXA-936	-	-	-	-	-	-	-	-	-	-	-	-	-	-	-	-	-	-	-	-	-	-	-	-	M	K	L	S	K	L	Y	T	L	T	V	L	I	G	F	G	L	S	G	V	A	C	Q	H	I
OXA-264	-	-	-	-	-	-	-	-	-	-	-	-	-	-	-	-	-	-	-	-	-	-	-	-	M	K	L	S	K	L	Y	T	L	T	V	L	I	G	F	G	L	S	G	V	A	C	Q	H	I
OXA-661	-	-	-	-	-	-	-	-	-	-	-	-	-	-	-	-	-	-	-	-	-	-	-	-	-	M	R	K	N	L	K	V	A	L	L	C	S	S	L	C	L	S	L	G	L	V	A	C	H
OXA-266	-	-	-	-	-	-	-	-	-	-	-	-	-	-	-	-	-	-	-	-	-	-	-	-	-	M	R	K	K	F	K	V	A	L	L	C	S	S	L	C	L	S	L	G	L	V	A	C	H
OXA-279	-	-	-	-	-	-	-	-	-	-	-	-	-	-	-	-	-	-	-	-	-	-	M	P	K	I	L	K	H	L	G	L	C	A	S	V	M	I	G	L	T	L	L	G	C	Q	N	L	Q
OXA-289	-	-	-	-	-	-	-	-	-	-	-	-	-	-	-	-	-	-	-	-	-	-	M	P	K	I	L	K	H	L	S	L	C	A	S	V	M	I	G	L	T	L	L	G	C	Q	N	F	H
OXA-290	-	-	-	-	-	-	-	-	-	-	-	-	-	-	-	-	-	-	-	-	-	-	M	P	K	I	L	K	H	L	S	L	C	A	S	V	M	I	G	L	T	L	L	G	C	Q	N	L	H
OXA-294	-	-	-	-	-	-	-	-	-	-	-	-	-	-	-	-	-	-	-	-	-	-	M	S	K	K	L	K	L	L	A	L	C	A	T	V	I	S	A	A	T	L	V	G	C	Q	N	I	Q
OXA-982	-	-	-	-	-	-	-	-	-	-	-	-	-	-	-	-	-	-	-	-	-	-	M	S	K	K	L	K	L	L	A	L	C	A	A	V	I	S	A	A	T	L	V	G	C	Q	N	I	Q
OXA-993	-	-	-	-	-	-	-	-	-	-	-	-	-	-	-	-	-	-	-	-	-	-	M	S	K	K	L	K	L	L	A	L	C	A	T	V	I	S	A	A	T	L	V	G	C	Q	N	I	Q
OXA-994	-	-	-	-	-	-	-	-	-	-	-	-	-	-	-	-	-	-	-	-	-	-	M	S	K	K	L	K	L	L	A	L	C	A	T	V	I	S	A	A	T	L	V	G	C	Q	N	I	Q
OXA-295	-	-	-	-	-	-	-	-	-	-	-	-	-	-	-	-	-	-	-	-	-	-	M	S	K	K	L	K	L	L	A	L	C	A	T	V	I	S	A	A	T	L	V	G	C	Q	N	I	Q
OXA-997	-	-	-	-	-	-	-	-	-	-	-	-	-	-	-	-	-	-	-	-	-	-	M	S	K	K	L	K	L	L	A	L	C	A	T	V	I	S	A	A	T	L	V	G	C	Q	N	I	Q
OXA-995	-	-	-	-	-	-	-	-	-	-	-	-	-	-	-	-	-	-	-	-	-	-	M	P	K	K	L	K	L	L	F	L	C	I	A	A	M	P	S	I	T	L	L	G	C	Q	N	I	Q
OXA-1004	-	-	-	-	-	-	-	-	-	-	-	-	-	-	-	-	-	-	-	-	-	-	M	P	K	K	L	K	L	L	F	L	S	V	V	V	M	P	S	I	T	L	L	G	C	Q	N	I	Q
OXA-996	-	-	-	-	-	-	-	-	-	-	-	-	-	-	-	-	-	-	-	-	-	-	M	P	K	K	L	K	L	L	A	L	S	V	V	V	M	P	S	I	I	L	L	G	C	Q	N	I	Q
OXA-298	-	-	-	-	-	-	-	-	-	-	-	-	-	-	-	M	L	F	N	F	I	V	M	P	K	K	L	K	L	L	A	L	S	V	V	V	M	P	S	I	I	L	L	G	C	Q	N	I	Q
OXA-998	-	-	-	-	-	-	-	-	-	-	-	-	-	-	-	-	-	-	-	-	-	-	M	P	K	K	L	K	L	L	V	L	S	V	V	V	M	P	S	I	I	L	L	G	C	Q	N	I	Q
OXA-297	-	-	-	-	-	-	-	-	-	-	-	-	-	-	-	M	L	F	N	F	I	V	M	P	K	K	L	K	L	L	V	L	S	V	V	V	M	P	S	I	I	L	L	G	C	Q	N	I	Q
OXA-984	-	-	-	-	-	-	-	-	-	-	-	-	-	-	-	-	-	-	-	-	-	-	M	P	K	K	L	K	L	L	V	L	S	V	V	V	M	P	S	I	I	L	L	G	C	Q	N	I	Q
OXA-307	-	-	-	-	-	-	-	-	-	-	-	-	-	-	-	-	-	-	-	-	-	-	M	S	K	K	L	K	C	L	A	L	L	T	P	L	I	L	I	L	P	L	T	A	C	Q	S	P	S
OXA-670	-	-	-	-	-	-	-	-	-	-	-	-	-	-	-	-	-	-	-	-	-	-	-	-	M	S	K	K	L	K	C	L	A	L	L	T	P	L	I	L	I	L	P	L	T	A	C	Q	S
OXA-302	-	-	-	-	-	-	-	-	-	-	-	-	-	-	-	-	-	-	-	-	-	-	M	M	M	S	K	K	L	K	C	L	A	L	L	T	P	C	I	L	I	L	Q	L	T	A	C	Q	S
OXA-293	-	-	-	-	-	-	-	-	-	-	-	-	-	-	-	-	-	-	-	-	-	-	-	M	S	A	K	L	K	I	L	T	L	S	I	S	L	V	L	G	L	P	L	M	A	C	Q	S	F
OXA-306	-	-	-	-	-	-	-	-	-	-	-	-	-	-	-	-	-	-	-	-	-	-	-	M	S	K	R	L	K	T	L	A	L	S	A	S	F	T	F	A	L	P	L	V	A	C	Q	S	F
OXA-291	-	-	-	-	-	-	-	-	-	-	-	-	-	-	-	-	-	-	-	-	-	-	-	M	S	K	K	L	K	M	L	T	L	S	I	S	M	M	L	G	L	P	L	M	A	C	Q	S	F
OXA-292	-	-	-	-	-	-	-	-	-	-	-	-	-	-	-	-	-	-	-	-	-	-	-	M	S	K	K	L	K	M	L	T	L	S	I	S	M	M	L	G	L	P	L	M	A	C	Q	S	F
OXA-673	-	-	-	-	-	-	-	-	-	-	-	-	-	-	-	-	-	-	-	-	-	-	M	I	M	S	K	K	L	T	C	L	A	L	F	T	A	I	F	F	A	I	P	M	A	A	C	Q	S
OXA-286	-	-	-	-	-	-	-	-	-	-	-	-	-	-	-	-	-	-	-	-	-	-	M	I	M	S	K	K	L	T	C	L	A	L	F	T	A	I	F	F	A	I	P	M	A	A	C	Q	S
OXA-1215	-	-	-	-	-	-	-	-	-	-	-	-	-	-	-	-	-	-	-	-	-	-	M	I	M	S	K	K	L	T	C	L	A	L	F	T	A	I	F	F	A	I	P	M	A	A	C	Q	S
OXA-288	-	-	-	-	-	-	-	-	-	-	-	-	-	-	-	-	-	-	-	-	-	-	M	M	M	S	K	K	L	K	C	L	A	F	F	T	A	I	F	F	A	I	P	M	T	A	C	Q	S
OXA-671	-	-	-	-	-	-	-	-	-	-	-	-	-	-	-	-	-	-	-	-	-	-	M	I	M	S	K	K	L	K	C	L	T	L	F	T	A	I	F	F	A	I	P	M	A	A	C	Q	S
OXA-672	-	-	-	-	-	-	-	-	-	-	-	-	-	-	-	-	-	-	-	-	-	-	M	I	M	S	K	K	L	K	C	L	T	L	F	T	A	I	F	F	A	I	P	M	A	A	C	Q	S
OXA-1145	-	-	-	-	-	-	-	-	-	-	-	-	-	-	-	-	-	-	-	-	-	-	M	I	M	S	K	K	L	T	C	L	A	L	F	T	A	I	F	F	A	I	P	M	T	A	C	Q	N
OXA-674	-	-	-	-	-	-	-	-	-	-	-	-	-	-	-	-	-	-	-	-	-	-	M	M	M	S	K	K	L	K	C	L	A	F	F	T	A	I	F	F	A	I	P	M	T	A	C	Q	S
OXA-287	-	-	-	-	-	-	-	-	-	-	-	-	-	-	-	-	-	-	-	-	-	-	-	-	M	S	K	K	L	K	C	L	A	L	F	T	A	V	F	F	A	I	P	M	T	A	C	Q	S
OXA-303	-	-	-	-	-	-	-	-	-	-	-	-	-	-	-	-	-	-	-	-	-	-	M	M	M	S	K	K	L	K	C	L	A	F	F	T	A	I	F	F	A	I	P	M	T	A	C	Q	S
OXA-1208	-	-	-	-	-	-	-	-	-	-	-	-	-	-	-	-	-	-	-	-	-	-	-	-	M	K	T	L	Q	L	G	L	I	V	L	I	T	T	F	G	S	A	C	T	T	I	N	P	S
OXA-280	-	-	-	-	-	-	-	-	-	-	-	-	-	-	-	-	-	-	-	-	-	-	-	-	-	-	M	K	T	L	Q	L	G	L	I	V	L	I	T	T	F	G	S	A	C	T	I	I	R
OXA-333	-	-	-	-	-	-	-	-	-	-	-	-	-	-	-	-	-	-	-	-	-	-	-	-	-	-	M	K	N	L	Q	L	G	L	I	V	L	I	T	T	F	G	S	A	C	T	T	I	S
OXA-211	-	-	-	-	-	-	-	-	-	-	-	-	-	-	-	-	-	-	-	-	-	-	-	-	-	-	-	M	K	T	L	Q	L	A	L	I	A	L	I	T	T	F	G	S	A	C	T	T	I
OXA-652	-	-	-	-	-	-	-	-	-	-	-	-	-	-	-	-	-	-	-	-	-	-	-	-	-	-	M	K	N	L	Q	L	G	L	I	V	L	I	T	T	F	G	S	A	C	T	T	I	S
OXA-644	-	-	-	-	-	-	-	-	-	-	-	-	-	-	-	-	-	-	-	-	-	-	-	-	-	-	-	M	K	N	L	Q	L	G	L	I	V	L	I	T	T	F	G	S	A	C	T	T	I
OXA-643	-	-	-	-	-	-	-	-	-	-	-	-	-	-	-	-	-	-	-	-	-	-	-	-	-	-	-	M	K	N	L	Q	L	G	L	I	V	L	I	T	T	F	G	S	A	C	T	T	I
OXA-662	-	-	-	-	-	-	-	-	-	-	-	-	-	-	-	-	-	-	-	-	-	-	-	-	-	-	-	M	K	T	L	Q	F	G	F	I	A	L	I	T	T	F	S	S	A	C	T	T	I
OXA-498	-	-	-	-	-	-	-	-	-	-	-	-	-	-	-	-	-	-	-	-	-	-	-	-	-	-	-	M	K	T	L	Q	L	G	L	I	A	L	I	T	T	F	G	S	A	C	T	T	I
OXA-650	-	-	-	-	-	-	-	-	-	-	-	-	-	-	-	-	-	-	-	-	-	-	-	-	-	-	-	M	K	N	L	Q	L	G	L	I	A	L	I	T	T	F	G	S	A	C	T	T	I
OXA-281	-	-	-	-	-	-	-	-	-	-	-	-	-	-	-	-	-	-	-	-	-	-	-	-	-	-	-	M	K	T	L	Q	F	G	L	I	A	L	I	T	T	F	G	S	A	C	T	T	I
OXA-651	-	-	-	-	-	-	-	-	-	-	-	-	-	-	-	-	-	-	-	-	-	-	-	-	-	-	-	M	K	T	L	Q	F	G	L	I	A	L	I	T	T	F	G	S	A	C	T	T	I
OXA-1044	-	-	-	-	-	-	-	-	-	-	-	-	-	-	-	-	-	-	-	-	-	-	-	-	-	-	-	M	K	T	L	Q	F	G	L	I	A	L	I	T	T	F	G	S	A	C	T	T	I
OXA-334	-	-	-	-	-	-	-	-	-	-	-	-	-	-	-	-	-	-	-	-	-	-	-	-	-	-	M	K	T	V	Q	L	C	L	I	V	L	I	T	T	F	G	S	A	C	T	T	I	S
OXA-212	-	-	-	-	-	-	-	-	-	-	-	-	-	-	-	-	-	-	-	-	-	-	-	-	-	-	-	M	K	T	L	Q	S	G	L	I	A	L	I	T	T	F	G	S	A	C	T	T	I
OXA-309	-	-	-	-	-	-	-	-	-	-	-	-	-	-	-	-	-	-	-	-	-	-	-	-	-	-	-	M	K	T	L	Q	L	A	L	I	A	L	I	T	T	F	G	S	A	C	T	T	I
OXA-645	-	-	-	-	-	-	-	-	-	-	-	-	-	-	-	-	-	-	-	-	-	-	-	-	-	-	-	M	K	N	L	Q	L	G	L	I	A	L	I	T	T	F	G	S	A	C	T	T	I
OXA-373	-	-	-	-	-	-	-	-	-	-	-	-	-	-	-	-	-	-	-	-	-	-	-	-	-	-	-	M	K	T	L	Q	L	A	L	I	A	L	I	T	T	F	G	S	A	C	T	T	I
OXA-665	-	-	-	-	-	-	-	-	-	-	-	-	-	-	-	-	-	-	-	-	-	-	-	-	-	-	-	-	M	K	K	N	L	F	A	C	L	V	L	S	T	A	L	T	Q	V	A	C	S
OXA-568	-	-	-	-	-	-	-	-	-	-	-	-	-	-	-	-	-	-	-	-	-	-	-	-	-	-	-	M	K	T	I	M	L	L	V	L	C	S	S	L	M	L	M	A	C	T	S	P	T
OXA-236	-	-	-	-	-	-	-	-	-	-	-	-	-	-	-	-	-	-	-	-	-	-	-	-	-	-	-	-	-	M	K	T	L	I	L	L	P	L	L	S	C	L	S	L	T	A	C	S	L
OXA-237	-	-	-	-	-	-	-	-	-	-	-	-	-	-	-	-	-	-	-	-	-	-	-	-	-	-	-	-	-	M	K	T	L	I	L	L	P	L	L	S	C	L	S	L	T	A	C	S	L
OXA-235	-	-	-	-	-	-	-	-	-	-	-	-	-	-	-	-	-	-	-	-	-	-	-	-	-	-	-	-	-	M	K	T	L	I	L	L	P	L	L	S	C	L	S	L	T	A	C	S	L
OXA-537	-	-	-	-	-	-	-	-	-	-	-	-	-	-	-	-	-	-	-	-	-	-	-	-	-	-	-	-	-	M	K	T	L	I	L	L	P	L	L	S	C	L	S	L	T	A	C	S	L
OXA-991	-	-	-	-	-	-	-	-	-	-	-	-	-	-	-	-	-	-	-	-	-	-	-	-	-	-	-	-	-	M	K	T	L	I	L	L	P	L	L	S	C	L	S	L	T	A	C	S	L
OXA-360	-	-	-	-	-	-	-	-	-	-	-	-	-	-	-	-	-	-	-	-	-	-	-	-	-	-	-	-	-	M	K	I	L	I	L	L	P	L	L	S	C	L	S	L	T	A	C	S	F
OXA-277	-	-	-	-	-	-	-	-	-	-	-	-	-	-	-	-	-	-	-	-	-	-	-	-	-	-	-	-	-	M	K	I	L	I	L	W	P	L	L	S	C	L	S	L	T	A	C	S	F
OXA-278	-	-	-	-	-	-	-	-	-	-	-	-	-	-	-	-	-	-	-	-	-	-	-	-	-	-	-	-	-	M	K	I	L	I	L	W	P	L	L	S	Y	L	S	L	T	A	C	S	F
OXA-276	-	-	-	-	-	-	-	-	-	-	-	-	-	-	-	-	-	-	-	-	-	-	-	-	-	-	-	-	-	M	K	I	L	I	L	W	P	L	L	S	Y	L	S	L	T	A	C	S	F
OXA-1116	-	-	-	-	-	-	-	-	-	-	-	-	-	-	-	-	-	-	-	-	-	-	-	-	-	-	-	-	-	M	K	I	L	I	L	W	P	L	L	S	Y	L	S	L	T	A	C	S	F
OXA-648	-	-	-	-	-	-	-	-	-	-	-	-	-	-	-	-	-	-	-	-	-	-	-	-	-	-	-	-	M	K	I	L	I	L	L	P	L	L	S	C	L	G	L	T	A	C	S	L	P
OXA-915	-	-	-	-	-	-	-	-	-	-	-	-	-	-	-	-	-	-	-	-	-	-	-	-	-	-	M	K	I	L	I	L	L	P	L	F	S	C	L	G	L	T	A	C	S	L	P	V	S
OXA-496	-	-	-	-	-	-	-	-	-	-	-	-	-	-	-	-	-	-	-	-	-	-	-	-	-	-	-	-	-	M	K	I	L	I	F	L	P	L	L	S	C	L	S	L	T	A	C	S	L
OXA-1110	-	-	-	-	-	-	-	-	-	-	-	-	-	-	-	-	-	-	-	-	-	-	-	-	-	-	-	-	-	M	K	I	L	I	F	L	P	L	L	S	C	L	S	L	T	A	C	S	L
OXA-1005	-	-	-	-	-	-	-	-	-	-	-	-	-	-	-	-	-	-	-	-	-	-	-	-	-	-	-	-	-	M	K	I	L	I	L	L	L	L	V	S	C	L	G	L	T	A	C	S	L
OXA-186	-	-	-	-	-	-	-	-	-	-	-	-	-	-	-	-	-	-	-	-	-	-	-	-	-	-	-	-	-	-	-	-	M	K	I	L	I	L	L	P	L	L	S	C	L	G	L	T	A
OXA-134	-	-	-	-	-	-	-	-	-	-	-	-	-	-	-	-	-	-	-	-	-	-	-	-	-	-	-	-	M	K	I	L	I	F	L	P	L	L	S	C	L	G	L	T	A	C	S	L	P
OXA-335	-	-	-	-	-	-	-	-	-	-	-	-	-	-	-	-	-	-	-	-	-	-	-	-	-	-	-	-	-	-	-	M	K	I	L	I	L	L	P	L	L	S	C	L	G	L	T	A	C
OXA-647	-	-	-	-	-	-	-	-	-	-	-	-	-	-	-	-	-	-	-	-	-	-	-	-	-	-	-	-	-	M	K	I	L	I	L	L	P	L	L	S	C	L	G	L	T	A	C	S	L
OXA-361	-	-	-	-	-	-	-	-	-	-	-	-	-	-	-	-	-	-	-	-	-	-	-	-	-	-	-	-	-	M	K	I	L	I	L	L	P	L	F	S	C	L	G	L	T	A	C	S	L
OXA-284	-	-	-	-	-	-	-	-	-	-	-	-	-	-	-	-	-	-	-	-	-	-	-	-	-	-	-	-	-	M	K	T	L	I	F	L	P	L	L	N	C	L	S	L	T	A	C	T	L
OXA-363	-	-	-	-	-	-	-	-	-	-	-	-	-	-	-	-	-	-	-	-	-	-	-	-	-	-	-	-	-	M	K	T	L	I	F	L	P	L	L	N	C	L	S	L	T	A	C	T	L
OXA-646	-	-	-	-	-	-	-	-	-	-	-	-	-	-	-	-	-	-	-	-	-	-	-	-	-	-	-	-	-	M	K	I	L	I	L	L	P	L	L	S	C	L	G	L	T	A	C	T	S
OXA-191	-	-	-	-	-	-	-	-	-	-	-	-	-	-	-	-	-	-	-	-	-	-	-	-	-	-	-	-	-	M	K	I	L	I	L	L	P	L	F	S	C	L	G	L	T	A	C	T	S
OXA-188	-	-	-	-	-	-	-	-	-	-	-	-	-	-	-	-	-	-	-	-	-	-	-	-	-	-	-	-	-	M	K	I	L	I	L	L	P	L	L	S	C	L	G	L	T	A	C	T	S
OXA-362	-	-	-	-	-	-	-	-	-	-	-	-	-	-	-	-	-	-	-	-	-	-	-	-	-	-	-	-	-	M	K	I	L	I	L	L	P	L	L	S	C	L	G	L	T	A	C	T	S
OXA-187	-	-	-	-	-	-	-	-	-	-	-	-	-	-	-	-	-	-	-	-	-	-	-	-	-	-	-	-	-	M	K	I	L	I	L	L	P	L	L	S	C	L	G	L	T	A	C	T	S
OXA-285	-	-	-	-	-	-	-	-	-	-	-	-	-	-	-	-	-	-	-	-	-	-	-	-	-	-	-	-	-	M	K	I	L	I	L	L	P	L	L	S	C	L	G	L	T	A	C	T	S
OXA-1111	-	-	-	-	-	-	-	-	-	-	-	-	-	-	-	-	-	-	-	-	-	-	-	-	-	-	-	-	-	M	K	I	L	I	L	L	P	L	L	S	C	L	G	L	T	A	C	T	S
OXA-1112	-	-	-	-	-	-	-	-	-	-	-	-	-	-	-	-	-	-	-	-	-	-	-	-	-	-	-	-	-	M	K	I	L	I	L	L	P	L	F	S	C	L	G	L	T	A	C	S	L
OXA-189	-	-	-	-	-	-	-	-	-	-	-	-	-	-	-	-	-	-	-	-	-	-	-	-	-	-	-	-	-	M	K	I	L	I	L	L	P	L	L	S	C	L	G	L	T	A	C	T	S
OXA-190	-	-	-	-	-	-	-	-	-	-	-	-	-	-	-	-	-	-	-	-	-	-	-	-	-	-	-	-	-	M	K	I	L	I	L	L	P	L	L	S	C	L	G	L	T	A	C	T	S
OXA-282	-	-	-	-	-	-	-	-	-	-	-	-	-	-	-	-	-	-	-	-	-	-	-	-	-	-	-	-	-	M	K	I	L	I	L	L	P	L	L	S	C	L	G	L	T	A	C	S	L
OXA-283	-	-	-	-	-	-	-	-	-	-	-	-	-	-	-	-	-	-	-	-	-	-	-	-	-	-	-	-	-	M	K	I	L	I	L	L	P	L	L	S	C	L	G	L	T	A	C	S	L
CDD-2	-	M	K	R	K	K	N	F	I	W	I	A	I	L	L	V	G	V	V	M	V	M	Y	Y	V	G	K	K	H	N	D	I	N	Q	K	T	D	K	N	Y	I	K	S	E	L	N	K	S	K
CDD-1	-	-	M	K	R	K	K	N	F	I	W	I	A	I	L	L	V	G	V	V	M	V	M	Y	Y	A	V	K	K	H	N	D	I	N	Q	K	T	D	K	N	Y	I	K	S	E	L	N	K	S
OXA-830	-	-	-	-	-	-	-	-	-	-	-	-	-	-	-	-	-	-	-	-	-	-	-	-	-	-	-	-	-	-	-	-	-	-	-	-	-	-	M	T	P	I	L	L	R	G	L	L	A
OXA-1153	-	-	-	-	-	-	-	-	-	-	-	-	-	-	-	-	-	-	-	-	-	-	-	-	-	-	-	-	-	-	-	-	-	-	-	-	-	-	-	-	-	-	M	S	R	I	L	L	P
OXA-1157	-	-	-	-	-	-	-	-	-	-	-	-	-	-	-	-	-	-	-	-	-	-	-	-	-	-	-	-	-	-	-	-	-	-	-	-	-	-	-	M	S	R	L	L	L	S	S	L	L
OXA-1162	-	-	-	-	-	-	-	-	-	-	-	-	-	-	-	-	-	-	-	-	-	-	-	-	-	-	-	-	-	-	-	-	-	-	-	-	-	-	-	M	S	R	L	L	L	S	S	L	L
OXA-912	-	-	-	-	-	-	-	-	-	-	-	-	-	-	-	-	-	-	-	-	-	-	-	-	-	-	-	-	-	-	-	-	-	-	-	-	-	-	-	M	S	R	L	L	L	S	S	L	L
OXA-958	-	-	-	-	-	-	-	-	-	-	-	-	-	-	-	-	-	-	-	-	-	-	-	-	-	-	-	-	-	-	-	-	-	-	-	-	-	-	-	M	S	R	L	L	L	S	S	L	L
OXA-725	-	-	-	-	-	-	-	-	-	-	-	-	-	-	-	-	-	-	-	-	-	-	-	-	-	-	-	-	-	-	-	-	-	-	-	-	-	-	-	M	S	R	L	L	L	S	S	L	L
OXA-959	-	-	-	-	-	-	-	-	-	-	-	-	-	-	-	-	-	-	-	-	-	-	-	-	-	-	-	-	-	-	-	-	-	-	-	-	-	-	-	M	S	R	L	L	L	S	S	L	L
OXA-12	-	-	-	-	-	-	-	-	-	-	-	-	-	-	-	-	-	-	-	-	-	-	-	-	-	-	-	-	-	-	-	-	-	-	-	-	-	-	-	M	S	R	L	L	L	S	G	L	L
OXA-724	-	-	-	-	-	-	-	-	-	-	-	-	-	-	-	-	-	-	-	-	-	-	-	-	-	-	-	-	-	-	-	-	-	-	-	-	-	-	-	M	S	R	L	L	L	S	G	L	L
OXA-951	-	-	-	-	-	-	-	-	-	-	-	-	-	-	-	-	-	-	-	-	-	-	-	-	-	-	-	-	-	-	-	-	-	-	-	-	-	-	-	M	S	R	L	L	L	S	G	L	L
OXA-950	-	-	-	-	-	-	-	-	-	-	-	-	-	-	-	-	-	-	-	-	-	-	-	-	-	-	-	-	-	-	-	-	-	-	-	-	-	-	-	M	S	R	L	L	L	S	G	L	L
OXA-726	-	-	-	-	-	-	-	-	-	-	-	-	-	-	-	-	-	-	-	-	-	-	-	-	-	-	-	-	-	-	-	-	-	-	-	-	-	-	-	M	S	R	L	L	L	S	G	L	L
OXA-1156	-	-	-	-	-	-	-	-	-	-	-	-	-	-	-	-	-	-	-	-	-	-	-	-	-	-	-	-	-	-	-	-	-	-	-	-	-	-	-	M	P	R	M	L	L	S	G	L	L
OXA-1143	-	-	-	-	-	-	-	-	-	-	-	-	-	-	-	-	-	-	-	-	-	-	-	-	-	-	-	-	-	-	-	-	-	-	-	-	-	-	-	M	P	R	M	L	L	S	G	L	L
OXA-1037	-	-	-	-	-	-	-	-	-	-	-	-	-	-	-	-	-	-	-	-	-	-	-	-	-	-	-	-	-	-	-	-	-	-	-	-	-	-	-	M	P	R	M	L	L	S	G	L	L
OXA-780	-	-	-	-	-	-	-	-	-	-	-	-	-	-	-	-	-	-	-	-	-	-	-	-	-	-	-	-	-	-	-	-	-	-	-	-	-	-	-	M	P	R	M	L	L	S	G	L	L
OXA-1154	-	-	-	-	-	-	-	-	-	-	-	-	-	-	-	-	-	-	-	-	-	-	-	-	-	-	-	-	-	-	-	-	-	-	-	-	-	-	-	M	P	R	M	L	L	S	G	L	L
OXA-504	-	-	-	-	-	-	-	-	-	-	-	-	-	-	-	-	-	-	-	-	-	-	-	-	-	-	-	-	-	-	-	-	-	-	-	-	-	-	-	M	P	R	M	L	L	S	S	L	L
OXA-1155	-	-	-	-	-	-	-	-	-	-	-	-	-	-	-	-	-	-	-	-	-	-	-	-	-	-	-	-	-	-	-	-	-	-	-	-	-	-	-	M	P	R	M	L	L	S	G	L	L
OXA-1160	-	-	-	-	-	-	-	-	-	-	-	-	-	-	-	-	-	-	-	-	-	-	-	-	-	-	-	-	-	-	-	-	-	-	-	-	-	-	-	M	P	R	M	L	L	S	G	L	L
OXA-1163	-	-	-	-	-	-	-	-	-	-	-	-	-	-	-	-	-	-	-	-	-	-	-	-	-	-	-	-	-	-	-	-	-	-	-	-	-	-	-	M	P	R	M	L	L	S	G	L	L
OXA-1159	-	-	-	-	-	-	-	-	-	-	-	-	-	-	-	-	-	-	-	-	-	-	-	-	-	-	-	-	-	-	-	-	-	-	-	-	-	-	-	M	P	R	M	L	L	S	G	L	L
OXA-1161	-	-	-	-	-	-	-	-	-	-	-	-	-	-	-	-	-	-	-	-	-	-	-	-	-	-	-	-	-	-	-	-	-	-	-	-	-	-	-	M	P	R	M	L	L	S	G	L	L
OXA-1158	-	-	-	-	-	-	-	-	-	-	-	-	-	-	-	-	-	-	-	-	-	-	-	-	-	-	-	-	-	-	-	-	-	-	-	-	-	-	-	M	P	R	M	L	L	S	G	L	L
OXA-956	-	-	-	-	-	-	-	-	-	-	-	-	-	-	-	-	-	-	-	-	-	-	-	-	-	-	-	-	-	-	-	-	-	-	-	-	-	-	-	M	S	R	I	L	L	P	G	L	L
OXA-1041	-	-	-	-	-	-	-	-	-	-	-	-	-	-	-	-	-	-	-	-	-	-	-	-	-	-	-	-	-	-	-	-	-	-	-	-	-	-	-	M	S	R	I	L	L	S	G	L	L
OXA-917	-	-	-	-	-	-	-	-	-	-	-	-	-	-	-	-	-	-	-	-	-	-	-	-	-	-	-	-	-	-	-	-	-	-	-	-	-	-	-	M	S	R	I	L	L	S	S	L	L
OXA-427	-	-	-	-	-	-	-	-	-	-	-	-	-	-	-	-	-	-	-	-	-	-	-	-	-	-	-	-	-	-	-	-	-	-	-	-	-	-	-	M	S	R	I	L	L	S	S	L	L
OXA-1090	-	-	-	-	-	-	-	-	-	-	-	-	-	-	-	-	-	M	I	R	H	V	V	G	F	A	L	G	L	T	A	L	M	S	A	C	Q	A	M	P	E	R	P	E	T	L	D	D	V
OXA-31	-	-	-	-	-	-	-	-	-	-	-	-	-	-	-	-	-	-	-	-	-	-	-	-	-	-	-	-	-	-	-	M	K	N	T	I	H	I	N	F	A	I	F	L	I	I	A	N	I
OXA-224	-	-	-	-	-	-	-	-	-	-	-	-	-	-	-	-	-	-	-	-	-	-	-	-	-	-	-	-	-	-	-	M	K	N	T	I	H	I	N	F	A	I	F	L	I	I	A	N	I
OXA-4	-	-	-	-	-	-	-	-	-	-	-	-	-	-	-	-	-	-	-	-	-	-	-	-	-	-	-	-	-	-	-	M	K	N	T	I	H	I	N	F	A	I	F	L	I	I	A	N	I
OXA-534	-	-	-	-	-	-	-	-	-	-	-	-	-	-	-	-	-	-	-	-	-	-	-	-	-	-	-	-	-	-	-	M	K	N	T	I	H	I	N	F	A	I	F	L	I	I	A	N	I
OXA-1042	-	-	-	-	-	-	-	-	-	-	-	-	-	-	-	-	-	-	-	-	-	-	-	-	-	-	-	-	-	-	-	M	K	N	T	I	H	I	N	F	A	I	F	L	I	I	A	N	I
OXA-796	-	-	-	-	-	-	-	-	-	-	-	-	-	-	-	-	-	-	-	-	-	-	-	-	-	-	-	-	-	-	-	M	K	N	T	I	H	I	N	F	A	I	F	L	I	I	A	N	I
OXA-1	-	-	-	-	-	-	-	-	-	-	-	-	-	-	-	-	-	-	-	-	-	-	-	-	-	-	-	-	-	-	-	M	K	N	T	I	H	I	N	F	A	I	F	L	I	I	A	N	I
OXA-320	-	-	-	-	-	-	-	-	-	-	-	-	-	-	-	-	-	-	-	-	-	-	-	-	-	-	-	-	-	-	-	M	K	N	T	I	H	I	N	F	A	I	F	L	I	I	A	N	I
OXA-675	-	-	-	-	-	-	-	-	-	-	-	-	-	-	-	-	-	-	-	-	-	-	-	-	-	-	-	-	-	-	-	-	M	K	N	T	I	H	I	N	F	A	I	F	L	I	I	A	N
OXA-921	-	-	-	-	-	-	-	-	-	-	-	-	-	-	-	-	-	-	-	-	-	-	-	-	-	-	-	-	-	-	-	-	M	K	N	T	I	H	I	N	F	A	I	F	L	I	I	A	N
OXA-47	-	-	-	-	-	-	-	-	-	-	-	-	-	-	-	-	-	-	-	-	-	-	-	-	-	-	-	-	-	-	-	-	M	K	N	T	I	H	I	N	F	A	I	F	L	I	I	A	N
OXA-392	-	-	-	-	-	-	-	-	-	-	-	-	-	-	-	-	-	-	-	-	-	-	-	-	-	-	-	-	-	-	-	-	M	K	N	T	I	H	I	N	F	A	I	F	L	I	I	A	N
OXA-919	-	-	-	-	-	-	-	-	-	-	-	-	-	-	-	-	-	-	-	-	-	-	-	-	-	-	-	-	-	M	Q	R	T	I	K	A	A	F	G	L	A	G	G	T	L	L	A	M	L
OXA-9	-	-	-	-	-	-	-	-	-	-	-	-	-	-	-	-	-	-	-	-	-	-	-	-	-	-	-	-	-	-	-	-	-	-	-	M	K	K	I	L	L	L	H	M	L	V	F	V	S
OXA-896	-	-	-	-	-	-	-	-	-	-	-	-	-	-	-	-	-	-	-	-	-	-	-	-	-	-	-	-	-	-	-	-	-	-	-	M	K	K	I	L	L	L	H	M	L	V	F	V	S
ATD-1	-	-	-	-	-	-	-	-	-	-	-	-	-	-	-	-	-	-	-	-	-	-	-	-	-	-	-	-	-	-	-	-	-	-	-	-	-	-	M	R	Y	R	L	P	A	I	V	L	S
AFD-1	-	-	-	-	-	-	-	-	-	-	-	-	-	-	-	-	-	-	-	-	-	-	-	-	-	-	-	-	-	-	-	-	-	-	M	H	Y	R	L	P	A	I	V	L	S	C	L	A	L
OXA-45	-	-	-	-	-	-	-	-	-	-	-	-	-	-	-	-	-	-	-	-	-	-	-	-	-	-	-	-	-	-	-	-	-	-	-	-	-	M	R	G	K	H	T	V	I	L	G	A	A
OXA-1239	-	-	-	-	-	-	-	-	-	-	-	-	-	-	-	-	-	-	-	-	-	-	-	-	-	-	-	-	-	-	-	-	M	S	G	K	S	H	F	I	L	A	V	S	F	V	L	S	T
OXA-18	-	-	-	-	-	-	-	-	-	-	-	-	-	-	-	-	-	-	-	-	-	-	-	-	-	-	-	M	Q	R	S	L	S	M	S	G	K	R	H	F	I	F	A	V	S	F	V	I	S
OXA-42	-	-	-	-	-	-	-	-	-	-	-	-	-	-	-	-	-	-	-	-	-	-	-	-	-	-	-	-	-	-	-	-	-	-	-	-	M	K	F	R	H	A	L	S	S	A	F	V	L
OXA-57	-	-	-	-	-	-	-	-	-	-	-	-	-	-	-	-	-	-	-	-	-	-	-	-	-	-	-	-	-	-	-	-	-	-	-	-	M	K	F	R	H	A	L	S	S	A	F	V	L
OXA-43	-	-	-	-	-	-	-	-	-	-	-	-	-	-	-	-	-	-	-	-	-	-	-	-	-	-	-	-	-	-	-	-	-	-	-	-	M	K	F	R	H	A	L	S	S	A	F	V	L
OXA-59	-	-	-	-	-	-	-	-	-	-	-	-	-	-	-	-	-	-	-	-	-	-	-	-	-	-	-	-	-	-	-	-	-	-	-	-	M	K	F	R	H	A	L	S	S	A	F	V	L
OXA-574	-	-	-	-	-	-	-	-	-	-	-	-	-	-	-	-	-	-	-	-	-	-	-	-	-	-	-	-	-	-	-	-	-	-	-	-	-	-	-	-	-	-	-	M	M	K	L	R	H
OXA-569	-	-	-	-	-	-	-	-	-	-	-	-	-	-	-	-	-	-	-	-	-	-	-	-	-	-	-	-	-	-	-	-	-	-	-	-	-	-	-	-	-	-	-	M	M	K	L	R	H
OXA-443	-	-	-	-	-	-	-	-	-	-	-	-	-	-	-	-	-	-	-	-	-	-	-	-	-	-	-	-	-	-	-	-	-	-	-	-	-	-	-	-	-	-	M	T	K	L	R	H	A
OXA-1177	-	-	-	-	-	-	-	-	-	-	-	-	-	-	-	-	-	-	-	-	-	-	-	-	-	-	-	-	-	-	-	-	-	-	-	-	-	-	-	-	-	-	M	M	K	L	R	H	A
OXA-572	-	-	-	-	-	-	-	-	-	-	-	-	-	-	-	-	-	-	-	-	-	-	-	-	-	-	-	-	-	-	-	-	-	-	-	-	-	-	-	-	-	-	M	M	K	L	R	H	A
OXA-899	-	-	-	-	-	-	-	-	-	-	-	-	-	-	-	-	-	-	-	-	-	-	-	-	-	-	-	-	-	-	-	-	-	-	-	-	-	-	-	-	-	-	M	M	K	R	R	H	A
OXA-22	-	-	-	-	-	-	-	-	-	-	-	-	-	-	-	-	-	-	-	-	-	-	-	-	-	-	-	-	-	-	-	-	-	-	-	-	-	-	-	-	-	-	-	M	K	R	R	H	A
OXA-1238	-	-	-	-	-	-	-	-	-	-	-	-	-	-	-	-	-	-	-	-	-	-	-	-	-	-	-	-	-	-	-	-	M	P	T	R	S	P	L	R	A	L	A	A	A	L	S	L	S
OXA-258	-	-	-	-	-	-	-	-	-	-	-	-	-	-	-	-	-	-	-	-	-	-	-	-	-	-	-	-	-	-	-	M	T	V	R	L	V	S	R	A	L	G	A	V	L	F	A	S	A
OXA-925	-	-	-	-	-	-	-	-	-	-	-	-	-	-	-	-	-	-	-	-	-	-	-	-	-	-	-	-	-	-	-	M	T	V	R	L	V	S	R	A	L	G	A	V	L	F	A	S	A
OXA-114c	-	-	-	-	-	-	-	-	-	-	-	-	-	-	-	-	-	-	-	-	-	-	-	-	-	-	-	-	-	-	M	T	V	R	R	L	S	C	A	L	G	A	A	L	S	L	S	A	L
OXA-114q	-	-	-	-	-	-	-	-	-	-	-	-	-	-	-	-	-	-	-	-	-	-	-	-	-	-	-	-	-	-	M	T	V	R	R	L	S	C	A	L	G	A	A	L	S	L	S	A	L
OXA-114p	-	-	-	-	-	-	-	-	-	-	-	-	-	-	-	-	-	-	-	-	-	-	-	-	-	-	-	-	-	-	M	T	V	R	R	L	S	C	A	L	G	A	A	L	S	L	S	A	L
OXA-790	-	-	-	-	-	-	-	-	-	-	-	-	-	-	-	-	-	-	-	-	-	-	-	-	-	-	-	-	-	-	M	T	V	R	R	L	S	C	A	L	G	A	A	L	S	L	C	A	L
OXA-114h	-	-	-	-	-	-	-	-	-	-	-	-	-	-	-	-	-	-	-	-	-	-	-	-	-	-	-	-	-	-	M	T	V	R	R	L	S	C	A	L	G	A	A	L	S	L	C	A	L
OXA-114n	-	-	-	-	-	-	-	-	-	-	-	-	-	-	-	-	-	-	-	-	-	-	-	-	-	-	-	-	-	-	M	T	V	R	R	L	S	C	A	L	G	A	A	L	S	L	S	A	L
OXA-114j	-	-	-	-	-	-	-	-	-	-	-	-	-	-	-	-	-	-	-	-	-	-	-	-	-	-	-	-	-	-	M	T	V	R	R	L	S	C	A	L	G	A	A	L	S	L	S	A	L
OXA-114f	-	-	-	-	-	-	-	-	-	-	-	-	-	-	-	-	-	-	-	-	-	-	-	-	-	-	-	-	-	-	M	T	V	R	R	L	S	C	A	L	G	A	A	L	S	L	S	A	L
OXA-114r	-	-	-	-	-	-	-	-	-	-	-	-	-	-	-	-	-	-	-	-	-	-	-	-	-	-	-	-	-	-	M	T	V	R	R	L	S	C	A	L	G	A	A	L	S	L	S	A	L
OXA-114t	-	-	-	-	-	-	-	-	-	-	-	-	-	-	-	-	-	-	-	-	-	-	-	-	-	-	-	-	-	-	M	T	V	R	R	L	S	C	A	L	G	A	A	L	S	L	S	A	L
OXA-114m	-	-	-	-	-	-	-	-	-	-	-	-	-	-	-	-	-	-	-	-	-	-	-	-	-	-	-	-	-	-	M	T	V	R	R	L	S	C	A	L	G	A	A	L	S	L	S	A	L
OXA-114l	-	-	-	-	-	-	-	-	-	-	-	-	-	-	-	-	-	-	-	-	-	-	-	-	-	-	-	-	-	-	M	T	V	R	R	L	S	C	A	L	G	A	A	L	S	L	S	A	L
OXA-114x	-	-	-	-	-	-	-	-	-	-	-	-	-	-	-	-	-	-	-	-	-	-	-	-	-	-	-	-	-	-	M	T	V	R	R	L	S	C	A	L	G	A	A	L	S	L	S	A	L
OXA-114a	-	-	-	-	-	-	-	-	-	-	-	-	-	-	-	-	-	-	-	-	-	-	-	-	-	-	-	-	-	-	M	T	V	R	R	L	S	C	A	L	G	A	A	L	S	L	S	A	L
OXA-114s	-	-	-	-	-	-	-	-	-	-	-	-	-	-	-	-	-	-	-	-	-	-	-	-	-	-	-	-	-	-	M	T	V	R	R	L	S	C	A	L	G	A	A	L	S	L	C	A	L
OXA-114u	-	-	-	-	-	-	-	-	-	-	-	-	-	-	-	-	-	-	-	-	-	-	-	-	-	-	-	-	-	-	M	T	V	R	R	L	S	C	A	L	G	A	A	I	S	L	S	A	L
OXA-114v	-	-	-	-	-	-	-	-	-	-	-	-	-	-	-	-	-	-	-	-	-	-	-	-	-	-	-	-	-	-	M	T	V	R	R	L	S	C	A	L	G	A	A	L	S	L	S	A	L
OXA-114d	-	-	-	-	-	-	-	-	-	-	-	-	-	-	-	-	-	-	-	-	-	-	-	-	-	-	-	-	-	-	M	T	V	R	R	L	S	C	A	L	G	A	A	L	S	L	S	A	L
OXA-114b	-	-	-	-	-	-	-	-	-	-	-	-	-	-	-	-	-	-	-	-	-	-	-	-	-	-	-	-	-	-	M	T	V	R	R	L	S	C	A	L	G	A	A	L	S	L	S	A	L
OXA-114e	-	-	-	-	-	-	-	-	-	-	-	-	-	-	-	-	-	-	-	-	-	-	-	-	-	-	-	-	-	-	M	T	V	R	R	L	S	C	A	L	G	A	A	L	S	L	S	A	L
OXA-839	-	-	-	-	-	-	-	-	-	-	-	-	-	-	-	-	-	-	-	-	-	-	-	-	-	-	-	-	-	-	M	T	V	R	R	L	S	C	A	L	G	A	A	L	S	L	C	A	L
OXA-791	-	-	-	-	-	-	-	-	-	-	-	-	-	-	-	-	-	-	-	-	-	-	-	-	-	-	-	-	-	-	M	T	V	R	R	L	S	C	A	L	G	A	A	L	S	L	S	A	L
OXA-114g	-	-	-	-	-	-	-	-	-	-	-	-	-	-	-	-	-	-	-	-	-	-	-	-	-	-	-	-	-	-	M	T	V	R	R	L	S	C	A	L	G	A	A	L	S	L	S	A	L
OXA-114k	-	-	-	-	-	-	-	-	-	-	-	-	-	-	-	-	-	-	-	-	-	-	-	-	-	-	-	-	-	-	M	T	V	R	R	L	S	C	A	L	G	A	A	L	S	L	S	A	L
OXA-114w	-	-	-	-	-	-	-	-	-	-	-	-	-	-	-	-	-	-	-	-	-	-	-	-	-	-	-	-	-	-	M	T	V	R	R	L	S	C	A	L	G	A	A	L	S	L	S	A	L
OXA-114i	-	-	-	-	-	-	-	-	-	-	-	-	-	-	-	-	-	-	-	-	-	-	-	-	-	-	-	-	-	-	M	T	V	R	R	L	S	C	A	L	G	A	A	L	S	L	S	A	L
OXA-789	-	-	-	-	-	-	-	-	-	-	-	-	-	-	-	-	-	-	-	-	-	-	-	-	-	-	-	-	-	-	M	P	L	R	L	P	L	R	A	L	G	A	A	L	S	L	F	A	L
OXA-787	-	-	-	-	-	-	-	-	-	-	-	-	-	-	-	-	-	-	-	-	-	-	-	-	-	-	-	-	-	-	M	P	L	R	L	P	L	R	A	L	G	A	A	L	S	L	F	A	L
OXA-459	-	-	-	-	-	-	-	-	-	-	-	-	-	-	-	-	-	-	-	-	-	-	-	-	-	-	-	-	-	-	-	M	T	V	R	L	S	S	C	A	L	G	A	A	L	S	L	S	A
OXA-457	-	-	-	-	-	-	-	-	-	-	-	-	-	-	-	-	-	-	-	-	-	-	-	-	-	-	-	-	-	-	M	T	V	R	L	F	S	T	A	L	G	A	A	L	S	L	S	A	L
OXA-456	-	-	-	-	-	-	-	-	-	-	-	-	-	-	-	-	-	-	-	-	-	-	-	-	-	-	-	-	-	-	M	T	V	R	L	F	S	T	A	L	G	A	A	L	S	L	S	A	L
OXA-458	-	-	-	-	-	-	-	-	-	-	-	-	-	-	-	-	-	-	-	-	-	-	-	-	-	-	-	-	-	-	-	M	T	V	R	L	S	S	T	A	L	G	A	A	L	S	L	S	A
OXA-243	-	-	-	-	-	-	-	-	-	-	-	-	-	-	-	-	-	-	-	-	-	-	-	-	-	-	-	-	-	-	-	M	T	V	R	L	S	S	T	A	L	G	A	A	L	S	L	S	A
OXA-364	-	-	-	-	-	-	-	-	-	-	-	-	-	-	-	-	-	-	-	-	-	-	-	-	-	-	-	-	-	-	M	P	L	R	L	P	L	R	A	L	G	A	A	L	S	L	F	A	L
OXA-513	-	-	-	-	-	-	-	-	-	-	-	-	-	-	-	-	-	-	-	-	-	-	-	-	-	-	-	-	-	-	M	T	V	R	R	F	S	C	A	L	G	A	A	L	S	L	S	A	L
OXA-455	-	-	-	-	-	-	-	-	-	-	-	-	-	-	-	-	-	-	-	-	-	-	-	-	-	-	-	-	-	-	M	T	V	R	R	F	S	C	A	L	G	A	A	L	S	L	S	A	L
OXA-1043	-	-	-	-	-	-	-	-	-	-	-	-	-	-	-	-	-	-	-	-	-	-	-	-	-	-	-	-	-	-	-	-	-	-	M	K	P	W	R	H	A	L	F	A	F	A	G	L	L
OXA-1142	-	-	-	-	-	-	-	-	-	-	-	-	-	-	-	-	-	-	-	-	-	-	-	-	-	-	-	-	-	-	-	-	-	-	M	K	P	W	R	P	A	L	L	A	F	A	G	L	L
OXA-926	-	-	-	-	-	-	-	-	-	-	-	-	-	-	-	-	-	-	-	-	-	-	-	-	-	-	-	-	-	-	-	-	-	-	-	-	M	C	N	R	I	L	Q	V	A	A	V	S	V
OXA-29	-	-	-	-	-	-	-	-	-	-	-	-	-	-	-	-	-	-	-	-	-	-	-	-	-	-	-	-	-	-	-	-	-	-	-	-	-	-	M	K	K	L	S	V	L	L	W	L	T
LoxA-9	-	-	-	-	-	-	-	-	-	-	-	-	-	-	-	-	-	-	-	-	-	-	-	-	-	-	-	-	-	-	-	-	-	-	-	-	-	-	-	-	M	K	K	I	I	I	F	L	C
OXA-900	-	-	-	-	-	-	-	-	-	-	-	-	-	-	-	-	-	-	-	-	-	-	-	-	-	-	-	-	-	-	-	-	-	M	R	L	F	V	I	S	A	V	L	V	M	S	S	I	S
OXA-731	-	-	-	-	-	-	-	-	-	-	-	-	-	-	-	-	-	-	-	-	-	-	-	-	-	-	-	-	-	-	-	-	-	-	-	-	-	M	R	A	L	A	L	S	A	V	L	L	V
OXA-535	-	-	-	-	-	-	-	-	-	-	-	-	-	-	-	-	-	-	-	-	-	-	-	-	-	-	-	-	-	-	-	-	-	-	-	-	-	M	R	A	L	A	L	S	A	V	L	M	V
OXA-436	-	-	-	-	-	-	-	-	-	-	-	-	-	-	-	-	-	-	-	-	-	-	-	-	-	-	-	-	-	-	-	-	-	-	-	-	-	M	R	A	L	A	L	S	A	V	L	M	V
OXA-54	-	-	-	-	-	-	-	-	-	-	-	-	-	-	-	-	-	-	-	-	-	-	-	-	-	-	-	-	-	-	-	-	-	-	-	-	-	M	R	V	L	A	L	S	A	V	L	V	V
OXA-1205	-	-	-	-	-	-	-	-	-	-	-	-	-	-	-	-	-	-	-	-	-	-	-	-	-	-	-	-	-	-	-	-	-	-	-	-	-	M	R	V	L	A	L	S	A	V	F	L	V
OXA-833	-	-	-	-	-	-	-	-	-	-	-	-	-	-	-	-	-	-	-	-	-	-	-	-	-	-	-	-	-	-	-	-	-	-	-	-	-	M	R	V	L	A	L	S	A	V	F	L	V
OXA-1201	-	-	-	-	-	-	-	-	-	-	-	-	-	-	-	-	-	-	-	-	-	-	-	-	-	-	-	-	-	-	-	-	-	-	-	-	-	M	R	V	L	A	L	S	A	V	F	L	V
OXA-232	-	-	-	-	-	-	-	-	-	-	-	-	-	-	-	-	-	-	-	-	-	-	-	-	-	-	-	-	-	-	-	-	-	-	-	-	-	M	R	V	L	A	L	S	A	V	F	L	V
OXA-1211	-	-	-	-	-	-	-	-	-	-	-	-	-	-	-	-	-	-	-	-	-	-	-	-	-	-	-	-	-	-	-	-	-	-	-	-	-	M	R	V	L	A	L	S	A	V	F	L	V
OXA-1181	-	-	-	-	-	-	-	-	-	-	-	-	-	-	-	-	-	-	-	-	-	-	-	-	-	-	-	-	-	-	-	-	-	-	-	-	-	M	R	V	L	A	L	S	A	V	F	L	V
OXA-1226	-	-	-	-	-	-	-	-	-	-	-	-	-	-	-	-	-	-	-	-	-	-	-	-	-	-	-	-	-	-	-	-	-	-	-	-	-	M	R	V	L	A	L	S	A	V	F	L	V
OXA-923	-	-	-	-	-	-	-	-	-	-	-	-	-	-	-	-	-	-	-	-	-	-	-	-	-	-	-	-	-	-	-	-	-	-	-	-	-	M	R	V	L	A	L	S	A	V	F	L	V
OXA-922	-	-	-	-	-	-	-	-	-	-	-	-	-	-	-	-	-	-	-	-	-	-	-	-	-	-	-	-	-	-	-	-	-	-	-	-	-	M	R	V	L	A	L	S	A	V	F	L	V
OXA-1119	-	-	-	-	-	-	-	-	-	-	-	-	-	-	-	-	-	-	-	-	-	-	-	-	-	-	-	-	-	-	-	-	-	-	-	-	-	M	R	V	L	A	L	S	A	V	F	L	V
OXA-1207	-	-	-	-	-	-	-	-	-	-	-	-	-	-	-	-	-	-	-	-	-	-	-	-	-	-	-	-	-	-	-	-	-	-	-	-	-	M	R	V	L	A	L	S	A	V	F	L	V
OXA-924	-	-	-	-	-	-	-	-	-	-	-	-	-	-	-	-	-	-	-	-	-	-	-	-	-	-	-	-	-	-	-	-	-	-	-	-	-	M	R	V	L	A	L	S	A	V	F	L	V
OXA-484	-	-	-	-	-	-	-	-	-	-	-	-	-	-	-	-	-	-	-	-	-	-	-	-	-	-	-	-	-	-	-	-	-	-	-	-	-	M	R	V	L	A	L	S	A	V	F	L	V
OXA-181	-	-	-	-	-	-	-	-	-	-	-	-	-	-	-	-	-	-	-	-	-	-	-	-	-	-	-	-	-	-	-	-	-	-	-	-	-	M	R	V	L	A	L	S	A	V	F	L	V
OXA-1213	-	-	-	-	-	-	-	-	-	-	-	-	-	-	-	-	-	-	-	-	-	-	-	-	-	-	-	-	-	-	-	-	-	-	-	-	-	M	R	V	L	A	L	S	A	V	F	L	V
OXA-514	-	-	-	-	-	-	-	-	-	-	-	-	-	-	-	-	-	-	-	-	-	-	-	-	-	-	-	-	-	-	-	-	-	-	-	-	-	M	R	V	L	A	L	S	A	V	F	L	V
OXA-416	-	-	-	-	-	-	-	-	-	-	-	-	-	-	-	-	-	-	-	-	-	-	-	-	-	-	-	-	-	-	-	-	-	-	-	-	-	M	R	V	L	A	L	S	A	V	F	L	V
OXA-538	-	-	-	-	-	-	-	-	-	-	-	-	-	-	-	-	-	-	-	-	-	-	-	-	-	-	-	-	-	-	-	-	-	-	-	-	-	M	R	V	L	A	L	S	A	V	F	L	V
OXA-204	-	-	-	-	-	-	-	-	-	-	-	-	-	-	-	-	-	-	-	-	-	-	-	-	-	-	-	-	-	-	-	-	-	-	-	-	-	M	R	V	L	A	L	S	A	V	F	L	V
OXA-547	-	-	-	-	-	-	-	-	-	-	-	-	-	-	-	-	-	-	-	-	-	-	-	-	-	-	-	-	-	-	-	-	-	-	-	-	-	M	R	V	L	A	L	S	A	V	F	L	V
OXA-199	-	-	-	-	-	-	-	-	-	-	-	-	-	-	-	-	-	-	-	-	-	-	-	-	-	-	-	-	-	-	-	-	-	-	-	-	-	M	R	V	L	A	L	S	A	V	F	L	V
OXA-1038	-	-	-	-	-	-	-	-	-	-	-	-	-	-	-	-	-	-	-	-	-	-	-	-	-	-	-	-	-	-	-	-	-	-	-	-	-	M	R	V	L	A	L	S	A	V	F	L	V
OXA-894	-	-	-	-	-	-	-	-	-	-	-	-	-	-	-	-	-	-	-	-	-	-	-	-	-	-	-	-	-	-	-	-	-	-	-	-	-	M	R	V	L	A	L	S	A	V	F	L	V
OXA-245	-	-	-	-	-	-	-	-	-	-	-	-	-	-	-	-	-	-	-	-	-	-	-	-	-	-	-	-	-	-	-	-	-	-	-	-	-	M	R	V	L	A	L	S	A	V	F	L	V
OXA-546	-	-	-	-	-	-	-	-	-	-	-	-	-	-	-	-	-	-	-	-	-	-	-	-	-	-	-	-	-	-	-	-	-	-	-	-	-	M	R	V	L	A	L	S	A	V	F	L	V
OXA-566	-	-	-	-	-	-	-	-	-	-	-	-	-	-	-	-	-	-	-	-	-	-	-	-	-	-	-	-	-	-	-	-	-	-	-	-	-	M	R	V	L	A	L	S	A	V	F	L	V
OXA-515	-	-	-	-	-	-	-	-	-	-	-	-	-	-	-	-	-	-	-	-	-	-	-	-	-	-	-	-	-	-	-	-	-	-	-	-	-	M	R	V	L	A	L	S	A	V	F	L	V
OXA-519	-	-	-	-	-	-	-	-	-	-	-	-	-	-	-	-	-	-	-	-	-	-	-	-	-	-	-	-	-	-	-	-	-	-	-	-	-	M	R	V	L	A	L	S	A	V	F	L	V
OXA-920	-	-	-	-	-	-	-	-	-	-	-	-	-	-	-	-	-	-	-	-	-	-	-	-	-	-	-	-	-	-	-	-	-	-	-	-	-	M	R	V	L	A	L	S	A	V	F	L	V
OXA-1039	-	-	-	-	-	-	-	-	-	-	-	-	-	-	-	-	-	-	-	-	-	-	-	-	-	-	-	-	-	-	-	-	-	-	-	-	-	M	R	V	L	A	L	S	A	V	F	L	V
OXA-1212	-	-	-	-	-	-	-	-	-	-	-	-	-	-	-	-	-	-	-	-	-	-	-	-	-	-	-	-	-	-	-	-	-	-	-	-	-	M	R	V	L	A	L	S	A	V	F	L	V
OXA-370	-	-	-	-	-	-	-	-	-	-	-	-	-	-	-	-	-	-	-	-	-	-	-	-	-	-	-	-	-	-	-	-	-	-	-	-	-	M	R	V	L	A	L	S	A	V	F	L	V
OXA-934	-	-	-	-	-	-	-	-	-	-	-	-	-	-	-	-	-	-	-	-	-	-	-	-	-	-	-	-	-	-	-	-	-	-	-	-	-	M	R	V	L	A	L	S	A	V	F	L	V
OXA-252	-	-	-	-	-	-	-	-	-	-	-	-	-	-	-	-	-	-	-	-	-	-	-	-	-	-	-	-	-	-	-	-	-	-	-	-	-	M	R	V	L	A	L	S	A	V	F	L	V
OXA-918	-	-	-	-	-	-	-	-	-	-	-	-	-	-	-	-	-	-	-	-	-	-	-	-	-	-	-	-	-	-	-	-	-	-	-	-	-	M	R	V	L	A	L	S	A	V	F	L	V
OXA-933	-	-	-	-	-	-	-	-	-	-	-	-	-	-	-	-	-	-	-	-	-	-	-	-	-	-	-	-	-	-	-	-	-	-	-	-	-	M	R	V	L	A	L	S	A	V	F	L	V
OXA-505	-	-	-	-	-	-	-	-	-	-	-	-	-	-	-	-	-	-	-	-	-	-	-	-	-	-	-	-	-	-	-	-	-	-	-	-	-	M	R	V	L	A	L	S	T	V	F	L	V
OXA-517	-	-	-	-	-	-	-	-	-	-	-	-	-	-	-	-	-	-	-	-	-	-	-	-	-	-	-	-	-	-	-	-	-	-	-	-	-	M	R	V	L	A	L	S	A	V	F	L	V
OXA-162	-	-	-	-	-	-	-	-	-	-	-	-	-	-	-	-	-	-	-	-	-	-	-	-	-	-	-	-	-	-	-	-	-	-	-	-	-	M	R	V	L	A	L	S	A	V	F	L	V
OXA-793	-	-	-	-	-	-	-	-	-	-	-	-	-	-	-	-	-	-	-	-	-	-	-	-	-	-	-	-	-	-	-	-	-	-	-	-	-	M	R	V	L	A	L	S	A	V	F	L	V
OXA-1167	-	-	-	-	-	-	-	-	-	-	-	-	-	-	-	-	-	-	-	-	-	-	-	-	-	-	-	-	-	-	-	-	-	-	-	-	-	M	R	V	L	A	L	S	A	V	F	L	V
OXA-1146	-	-	-	-	-	-	-	-	-	-	-	-	-	-	-	-	-	-	-	-	-	-	-	-	-	-	-	-	-	-	-	-	-	-	-	-	-	M	R	V	L	A	L	S	A	V	F	L	V
OXA-244	-	-	-	-	-	-	-	-	-	-	-	-	-	-	-	-	-	-	-	-	-	-	-	-	-	-	-	-	-	-	-	-	-	-	-	-	-	M	R	V	L	A	L	S	A	V	F	L	V
OXA-48	-	-	-	-	-	-	-	-	-	-	-	-	-	-	-	-	-	-	-	-	-	-	-	-	-	-	-	-	-	-	-	-	-	-	-	-	-	M	R	V	L	A	L	S	A	V	F	L	V
OXA-405	-	-	-	-	-	-	-	-	-	-	-	-	-	-	-	-	-	-	-	-	-	-	-	-	-	-	-	-	-	-	-	-	-	-	-	-	-	M	R	V	L	A	L	S	A	V	F	L	V
OXA-1012	-	-	-	-	-	-	-	-	-	-	-	-	-	-	-	-	-	-	-	-	-	-	-	-	-	-	-	-	-	-	-	-	-	-	-	-	-	M	R	V	L	A	L	S	A	V	F	L	V
OXA-1055	-	-	-	-	-	-	-	-	-	-	-	-	-	-	-	-	-	-	-	-	-	-	-	-	-	-	-	-	-	-	-	-	-	-	-	-	-	M	R	V	L	A	L	S	A	V	F	L	V
OXA-929	-	-	-	-	-	-	-	-	-	-	-	-	-	-	-	-	-	-	-	-	-	-	-	-	-	-	-	-	-	-	-	-	-	-	-	-	-	M	R	V	L	A	L	S	A	V	F	L	V
OXA-1200	-	-	-	-	-	-	-	-	-	-	-	-	-	-	-	-	-	-	-	-	-	-	-	-	-	-	-	-	-	-	-	-	-	-	-	-	-	M	R	V	L	A	L	S	A	V	F	L	V
OXA-247	-	-	-	-	-	-	-	-	-	-	-	-	-	-	-	-	-	-	-	-	-	-	-	-	-	-	-	-	-	-	-	-	-	-	-	-	-	M	R	V	L	A	L	S	A	V	F	L	V
OXA-567	-	-	-	-	-	-	-	-	-	-	-	-	-	-	-	-	-	-	-	-	-	-	-	-	-	-	-	-	-	-	-	-	-	-	-	-	-	M	R	V	L	A	L	S	A	V	F	L	V
OXA-439	-	-	-	-	-	-	-	-	-	-	-	-	-	-	-	-	-	-	-	-	-	-	-	-	-	-	-	-	-	-	-	-	-	-	-	-	-	M	R	V	L	A	L	S	A	V	F	L	V
OXA-788	-	-	-	-	-	-	-	-	-	-	-	-	-	-	-	-	-	-	-	-	-	-	-	-	-	-	-	-	-	-	-	-	-	-	-	-	-	M	R	V	L	A	L	S	A	V	F	L	V
OXA-438	-	-	-	-	-	-	-	-	-	-	-	-	-	-	-	-	-	-	-	-	-	-	-	-	-	-	-	-	-	-	-	-	-	-	-	-	-	M	R	V	L	A	L	S	A	V	F	L	V
OXA-1240	-	-	-	-	-	-	-	-	-	-	-	-	-	-	-	-	-	-	-	-	-	-	-	-	-	-	-	-	-	-	-	-	-	-	-	-	-	M	R	V	L	A	L	S	A	V	F	L	V
OXA-163	-	-	-	-	-	-	-	-	-	-	-	-	-	-	-	-	-	-	-	-	-	-	-	-	-	-	-	-	-	-	-	-	-	-	-	-	-	M	R	V	L	A	L	S	A	V	F	L	V
OXA-548	M	R	S	F	A	I	S	T	V	L	V	M	S	S	L	L	A	S	S	I	I	A	A	P	T	F	A	S	T	A	V	K	K	E	W	Q	E	T	R	S	W	D	A	I	F	T	Q	H	Q
OXA-549	-	M	R	S	F	A	I	S	T	V	L	G	M	S	S	L	L	A	S	S	I	I	A	A	P	T	F	A	S	T	A	V	K	K	E	W	Q	E	T	R	S	W	D	A	I	F	T	Q	H
OXA-550	-	M	R	S	F	A	I	S	T	V	L	V	M	S	S	L	L	A	S	S	I	I	A	A	P	T	F	A	S	T	A	V	K	K	E	W	Q	E	T	R	S	W	D	A	I	F	T	Q	H
OXA-552	-	M	R	S	F	A	I	S	T	V	L	V	M	S	S	L	L	A	S	S	I	I	A	A	P	T	F	A	S	T	A	V	K	K	E	W	Q	E	T	R	S	W	D	A	I	F	T	Q	H
OXA-551	-	-	-	-	M	R	S	F	A	I	S	T	V	L	V	M	S	S	L	L	A	S	S	T	I	A	A	P	T	F	A	S	T	A	A	K	T	E	W	Q	E	T	R	S	W	D	A	I	F
OXA-553	-	-	-	-	M	R	S	F	A	I	S	T	V	L	V	M	S	S	L	L	A	S	S	I	I	A	A	P	T	F	A	S	T	A	V	K	K	E	W	Q	E	T	R	S	W	D	A	I	F
OXA-592	-	-	-	-	-	-	-	-	-	-	-	-	-	-	-	-	-	-	-	-	-	-	-	-	-	-	-	-	-	-	-	-	-	-	-	-	-	-	-	-	-	M	K	K	I	T	L	F	L
OXA-597	-	-	-	-	-	-	-	-	-	-	-	-	-	-	-	-	-	-	-	-	-	-	-	-	-	-	-	-	-	-	-	-	-	-	-	-	-	-	-	-	-	M	K	K	I	T	L	F	L
OXA-659	-	-	-	-	-	-	-	-	-	-	-	-	-	-	-	-	-	-	-	-	-	-	-	M	Q	P	K	S	I	I	L	F	F	Y	G	Y	I	L	F	F	R	R	Q	K	I	T	L	F	L
OXA-607	-	-	-	-	-	-	-	-	-	-	-	-	-	-	-	-	-	-	-	-	-	-	-	-	-	-	-	-	-	-	-	-	-	-	-	-	-	-	-	-	-	-	-	-	-	M	K	K	I
OXA-603	-	-	-	-	-	-	-	-	-	-	-	-	-	-	-	-	-	-	-	-	-	-	-	-	-	-	-	-	-	-	-	-	-	-	-	-	-	-	-	-	-	M	K	K	I	T	L	F	L
OXA-606	-	-	-	-	-	-	-	-	-	-	-	-	-	-	-	-	-	-	-	-	-	-	-	-	-	-	-	-	-	-	-	-	-	-	-	-	-	-	-	-	-	M	K	K	I	T	L	F	L
OXA-660	-	-	-	-	-	-	-	-	-	-	-	-	-	-	-	-	-	-	-	-	-	-	-	-	-	-	-	-	-	-	-	-	-	-	-	-	-	-	-	-	-	M	K	K	I	T	L	F	L
OXA-786	-	-	-	-	-	-	-	-	-	-	-	-	-	-	-	-	-	-	-	-	-	-	-	-	-	-	-	-	-	-	-	-	-	-	-	-	-	-	-	-	-	M	K	K	I	T	L	F	L
OXA-600	-	-	-	-	-	-	-	-	-	-	-	-	-	-	-	-	-	-	-	-	-	-	-	-	-	-	-	-	-	-	-	-	-	-	-	-	-	-	-	-	-	M	K	K	I	T	L	F	L
OXA-61	-	-	-	-	-	-	-	-	-	-	-	-	-	-	-	-	-	-	-	-	-	-	-	-	-	-	-	-	-	-	-	-	-	-	-	-	-	-	-	-	-	M	K	K	I	T	L	F	L
OXA-611	-	-	-	-	-	-	-	-	-	-	-	-	-	-	-	-	-	-	-	-	-	-	-	-	-	-	-	-	-	-	-	-	-	-	-	-	-	-	-	-	-	M	K	K	I	T	L	F	L
OXA-599	-	-	-	-	-	-	-	-	-	-	-	-	-	-	-	-	-	-	-	-	-	-	-	-	-	-	-	-	-	-	-	-	-	-	-	-	-	-	-	-	-	M	K	K	I	T	L	F	L
OXA-593	-	-	-	-	-	-	-	-	-	-	-	-	-	-	-	-	-	-	-	-	-	-	-	-	-	-	-	-	-	-	-	-	-	-	-	-	-	-	-	-	-	M	K	K	I	T	L	F	L
OXA-489	-	-	-	-	-	-	-	-	-	-	-	-	-	-	-	-	-	-	-	-	-	-	-	-	-	-	-	-	-	-	-	-	-	-	-	-	-	-	-	-	-	M	K	K	I	T	L	F	L
OXA-605	-	-	-	-	-	-	-	-	-	-	-	-	-	-	-	-	-	-	-	-	-	-	-	-	-	-	-	-	-	-	-	-	-	-	-	-	-	-	-	-	-	M	K	K	I	T	L	F	L
OXA-460	-	-	-	-	-	-	-	-	-	-	-	-	-	-	-	-	-	-	-	-	-	-	-	-	-	-	-	-	-	-	-	-	-	-	-	-	-	-	-	-	-	M	K	K	I	T	L	F	L
OXA-602	-	-	-	-	-	-	-	-	-	-	-	-	-	-	-	-	-	-	-	-	-	-	-	-	-	-	-	-	-	-	-	-	-	-	-	-	-	-	-	-	-	M	K	K	I	T	L	F	L
OXA-604	-	-	-	-	-	-	-	-	-	-	-	-	-	-	-	-	-	-	-	-	-	-	-	-	-	-	-	-	-	-	-	-	-	-	-	-	-	-	-	-	-	M	K	K	I	T	L	F	L
OXA-461	-	-	-	-	-	-	-	-	-	-	-	-	-	-	-	-	-	-	-	-	-	-	-	-	-	-	-	-	-	-	-	-	-	-	-	-	-	-	-	-	-	M	K	K	I	T	L	F	L
OXA-784	-	-	-	-	-	-	-	-	-	-	-	-	-	-	-	-	-	-	-	-	-	-	-	-	-	-	-	-	-	-	-	-	-	-	-	-	-	-	-	-	-	M	K	K	I	T	L	F	L
OXA-450	-	-	-	-	-	-	-	-	-	-	-	-	-	-	-	-	-	-	-	-	-	-	-	-	-	-	-	-	-	-	-	-	-	-	-	-	-	-	-	-	-	M	K	K	I	T	L	F	L
OXA-601	-	-	-	-	-	-	-	-	-	-	-	-	-	-	-	-	-	-	-	-	-	-	-	-	-	-	-	-	-	-	-	-	-	-	-	-	-	-	-	-	-	M	K	K	I	T	L	F	L
OXA-453	-	-	-	-	-	-	-	-	-	-	-	-	-	-	-	-	-	-	-	-	-	-	-	-	-	-	-	-	-	-	-	-	-	-	-	-	-	-	-	-	-	M	K	K	I	T	L	F	L
OXA-589	-	-	-	-	-	-	-	-	-	-	-	-	-	-	-	-	-	-	-	-	-	-	-	-	-	-	-	-	-	-	-	-	-	-	-	-	-	-	-	-	-	M	K	K	I	T	L	F	L
OXA-588	-	-	-	-	-	-	-	-	-	-	-	-	-	-	-	-	-	-	-	-	-	-	-	-	-	-	-	-	-	-	-	-	-	-	-	-	-	-	-	-	-	M	K	K	I	T	L	F	L
OXA-595	-	-	-	-	-	-	-	-	-	-	-	-	-	-	-	-	-	-	-	-	-	-	-	-	-	-	-	-	-	-	-	-	-	-	-	-	-	-	-	-	-	M	K	K	I	T	L	F	L
OXA-587	-	-	-	-	-	-	-	-	-	-	-	-	-	-	-	-	-	-	-	-	-	-	-	-	-	-	-	-	-	-	-	-	-	-	-	-	-	-	-	-	-	M	K	K	I	T	L	F	L
OXA-608	-	-	-	-	-	-	-	-	-	-	-	-	-	-	-	-	-	-	-	-	-	-	-	-	-	-	-	-	-	-	-	-	-	-	-	-	-	-	-	-	-	M	K	K	I	T	L	F	L
OXA-578	-	-	-	-	-	-	-	-	-	-	-	-	-	-	-	-	-	-	-	-	-	-	-	-	-	-	-	-	-	-	-	-	-	-	-	-	-	-	-	-	-	M	K	K	I	T	L	F	L
OXA-583	-	-	-	-	-	-	-	-	-	-	-	-	-	-	-	-	-	-	-	-	-	-	-	-	-	-	-	-	-	-	-	-	-	-	-	-	-	-	-	-	-	M	K	K	I	T	L	F	L
OXA-585	-	-	-	-	-	-	-	-	-	-	-	-	-	-	-	-	-	-	-	-	-	-	-	-	-	-	-	-	-	-	-	-	-	-	-	-	-	-	-	-	-	M	K	K	I	T	L	F	L
OXA-596	-	-	-	-	-	-	-	-	-	-	-	-	-	-	-	-	-	-	-	-	-	-	-	-	-	-	-	-	-	-	-	-	-	-	-	-	-	-	-	-	-	M	K	K	I	T	L	F	L
OXA-586	-	-	-	-	-	-	-	-	-	-	-	-	-	-	-	-	-	-	-	-	-	-	-	-	-	-	-	-	-	-	-	-	-	-	-	-	-	-	-	-	-	M	K	K	I	T	L	F	L
OXA-579	-	-	-	-	-	-	-	-	-	-	-	-	-	-	-	-	-	-	-	-	-	-	-	-	-	-	-	-	-	-	-	-	-	-	-	-	-	-	-	-	-	M	K	K	I	T	L	F	L
OXA-581	-	-	-	-	-	-	-	-	-	-	-	-	-	-	-	-	-	-	-	-	-	-	-	-	-	-	-	-	-	-	-	-	-	-	-	-	-	-	-	-	-	M	K	K	I	T	L	F	L
OXA-590	-	-	-	-	-	-	-	-	-	-	-	-	-	-	-	-	-	-	-	-	-	-	-	-	-	-	-	-	-	-	-	-	-	-	-	-	-	-	-	-	-	M	K	K	I	T	L	F	L
OXA-452	-	-	-	-	-	-	-	-	-	-	-	-	-	-	-	-	-	-	-	-	-	-	-	-	-	-	-	-	-	-	-	-	-	-	-	-	-	-	-	-	-	M	K	K	I	T	L	F	L
OXA-451	-	-	-	-	-	-	-	-	-	-	-	-	-	-	-	-	-	-	-	-	-	-	-	-	-	-	-	-	-	-	-	-	-	-	-	-	-	-	-	-	-	M	K	K	I	T	L	F	L
OXA-591	-	-	-	-	-	-	-	-	-	-	-	-	-	-	-	-	-	-	-	-	-	-	-	-	-	-	-	-	-	-	-	-	-	-	-	-	-	-	-	-	-	M	K	K	I	T	L	F	L
OXA-582	-	-	-	-	-	-	-	-	-	-	-	-	-	-	-	-	-	-	-	-	-	-	-	-	-	-	-	-	-	-	-	-	-	-	-	-	-	-	-	-	-	M	K	K	I	T	L	F	L
OXA-584	-	-	-	-	-	-	-	-	-	-	-	-	-	-	-	-	-	-	-	-	-	-	-	-	-	-	-	-	-	-	-	-	-	-	-	-	-	-	-	-	-	M	K	K	I	T	L	F	L
OXA-609	-	-	-	-	-	-	-	-	-	-	-	-	-	-	-	-	-	-	-	-	-	-	-	-	-	-	-	-	-	-	-	-	-	-	-	-	-	-	-	-	-	M	K	K	I	T	L	F	L
OXA-594	-	-	-	-	-	-	-	-	-	-	-	-	-	-	-	-	-	-	-	-	-	-	-	-	-	-	-	-	-	-	-	-	-	-	-	-	-	-	-	-	-	M	K	K	I	T	L	F	L
OXA-610	-	-	-	-	-	-	-	-	-	-	-	-	-	-	-	-	-	-	-	-	-	-	-	-	-	-	-	-	-	-	-	-	-	-	-	-	-	-	-	-	-	M	K	K	I	T	L	F	L
OXA-612	-	-	-	-	-	-	-	-	-	-	-	-	-	-	-	-	-	-	-	-	-	-	-	-	-	-	-	-	-	-	-	-	-	-	-	-	-	-	-	-	-	M	K	K	I	T	L	F	L
OXA-580	-	-	-	-	-	-	-	-	-	-	-	-	-	-	-	-	-	-	-	-	-	-	-	-	-	-	-	-	-	-	-	-	-	-	-	-	-	-	-	-	-	M	K	K	I	T	L	F	L
OXA-577	-	-	-	-	-	-	-	-	-	-	-	-	-	-	-	-	-	-	-	-	-	-	-	-	-	-	-	-	-	-	-	-	-	-	-	-	-	-	-	-	-	M	K	K	I	T	L	F	L
OXA-193	-	-	-	-	-	-	-	-	-	-	-	-	-	-	-	-	-	-	-	-	-	-	-	-	-	-	-	-	-	-	-	-	-	-	-	-	-	-	-	-	-	M	K	K	I	T	L	F	L
OXA-598	-	-	-	-	-	-	-	-	-	-	-	-	-	-	-	-	-	-	-	-	-	-	-	-	-	-	-	-	-	-	-	-	-	-	-	-	-	-	-	-	-	M	K	K	I	T	L	F	L
OXA-616	-	-	-	-	-	-	-	-	-	-	-	-	-	-	-	-	-	-	-	-	-	-	-	-	-	-	-	-	-	-	-	-	-	-	-	-	-	-	-	-	-	M	R	N	F	I	V	F	I
OXA-621	-	-	-	-	-	-	-	-	-	-	-	-	-	-	-	-	-	-	-	-	-	-	-	-	-	-	-	-	-	-	-	-	-	-	-	-	-	-	-	-	-	M	R	D	F	I	V	F	I
OXA-658	-	-	-	-	-	-	-	-	-	-	-	-	-	-	-	-	-	-	-	-	-	-	-	-	-	-	-	-	-	-	-	-	-	-	-	-	-	-	-	-	-	M	R	N	F	I	V	F	I
OXA-622	-	-	-	-	-	-	-	-	-	-	-	-	-	-	-	-	-	-	-	-	-	-	-	-	-	-	-	-	-	-	-	-	-	-	-	-	-	-	-	-	-	M	R	N	F	I	V	F	I
OXA-624	-	-	-	-	-	-	-	-	-	-	-	-	-	-	-	-	-	-	-	-	-	-	-	-	-	-	-	-	-	-	-	-	-	-	-	-	-	-	-	-	-	M	R	N	F	I	V	F	I
OXA-447	-	-	-	-	-	-	-	-	-	-	-	-	-	-	-	-	-	-	-	-	-	-	-	-	-	-	-	-	-	-	-	-	-	-	-	-	-	-	-	-	-	M	R	N	F	I	V	F	I
OXA-618	-	-	-	-	-	-	-	-	-	-	-	-	-	-	-	-	-	-	-	-	-	-	-	-	-	-	-	-	-	-	-	-	-	-	-	-	-	-	-	-	-	M	R	N	F	I	V	F	I
OXA-617	-	-	-	-	-	-	-	-	-	-	-	-	-	-	-	-	-	-	-	-	-	-	-	-	-	-	-	-	-	-	-	-	-	-	-	-	-	-	-	-	-	M	R	N	F	I	V	F	I
OXA-613	-	-	-	-	-	-	-	-	-	-	-	-	-	-	-	-	-	-	-	-	-	-	-	-	-	-	-	-	-	-	-	-	-	-	-	-	-	-	-	-	-	M	R	N	F	I	V	F	I
OXA-615	-	-	-	-	-	-	-	-	-	-	-	-	-	-	-	-	-	-	-	-	-	-	-	-	-	-	-	-	-	-	-	-	-	-	-	-	-	-	-	-	-	M	R	N	F	I	V	F	I
OXA-614	-	-	-	-	-	-	-	-	-	-	-	-	-	-	-	-	-	-	-	-	-	-	-	-	-	-	-	-	-	-	-	-	-	-	-	-	-	-	-	-	-	M	R	N	F	I	V	F	I
OXA-620	-	-	-	-	-	-	-	-	-	-	-	-	-	-	-	-	-	-	-	-	-	-	-	-	-	-	-	-	-	-	-	-	-	-	-	-	-	-	-	-	-	M	R	N	F	I	V	F	I
OXA-619	-	-	-	-	-	-	-	-	-	-	-	-	-	-	-	-	-	-	-	-	-	-	-	-	-	-	-	-	-	-	-	-	-	-	-	-	-	-	-	-	-	M	R	N	F	I	V	F	I
OXA-640	-	-	-	-	-	-	-	-	-	-	-	-	-	-	-	-	-	-	-	-	-	-	-	-	-	-	-	-	-	-	-	-	-	-	-	-	-	-	-	-	-	M	R	N	F	I	V	F	I
OXA-639	-	-	-	-	-	-	-	-	-	-	-	-	-	-	-	-	-	-	-	-	-	-	-	-	-	-	-	-	-	-	-	-	-	-	-	-	-	-	-	-	-	M	R	N	F	I	V	F	I
OXA-446	-	-	-	-	-	-	-	-	-	-	-	-	-	-	-	-	-	-	-	-	-	-	-	-	-	-	-	-	-	-	-	-	-	-	-	-	-	-	-	-	-	M	R	N	F	I	V	F	I
OXA-637	-	-	-	-	-	-	-	-	-	-	-	-	-	-	-	-	-	-	-	-	-	-	-	-	-	-	-	-	-	-	-	-	-	-	-	-	-	-	-	-	-	M	R	N	F	I	V	F	I
OXA-638	-	-	-	-	-	-	-	-	-	-	-	-	-	-	-	-	-	-	-	-	-	-	-	-	-	-	-	-	-	-	-	-	-	-	-	-	-	-	-	-	-	M	R	N	F	I	V	F	I
OXA-634	-	-	-	-	-	-	-	-	-	-	-	-	-	-	-	-	-	-	-	-	-	-	-	-	-	-	-	-	-	-	-	-	-	-	-	-	-	-	-	-	-	-	M	K	K	Y	F	Y	F
OXA-633	-	-	-	-	-	-	-	-	-	-	-	-	-	-	-	-	-	-	-	-	-	-	-	-	-	-	-	-	-	-	-	-	-	-	-	-	-	-	-	-	-	-	M	K	K	I	L	L	L
OXA-626	-	-	-	-	-	-	-	-	-	-	-	-	-	-	-	-	-	-	-	-	-	-	-	-	-	-	-	-	-	-	-	-	-	-	-	-	-	-	-	-	-	-	M	K	K	I	L	L	L
OXA-465	-	-	-	-	-	-	-	-	-	-	-	-	-	-	-	-	-	-	-	-	-	-	-	-	-	-	-	-	-	-	-	-	-	-	-	-	-	-	-	-	-	-	M	K	K	I	L	L	L
OXA-625	-	-	-	-	-	-	-	-	-	-	-	-	-	-	-	-	-	-	-	-	-	-	-	-	-	-	-	-	-	-	-	-	-	-	-	-	-	-	-	-	-	-	M	K	K	I	L	L	L
OXA-785	-	-	-	-	-	-	-	-	-	-	-	-	-	-	-	-	-	-	-	-	-	-	-	-	-	-	-	-	-	-	-	-	-	-	-	-	-	-	-	-	-	-	M	K	K	I	L	L	L
OXA-632	-	-	-	-	-	-	-	-	-	-	-	-	-	-	-	-	-	-	-	-	-	-	-	-	-	-	-	-	-	-	-	-	-	-	-	-	-	-	-	-	-	-	M	K	K	I	L	L	L
OXA-631	-	-	-	-	-	-	-	-	-	-	-	-	-	-	-	-	-	-	-	-	-	-	-	-	-	-	-	-	-	-	-	-	-	-	-	-	-	-	-	-	-	-	M	K	K	I	L	L	L
OXA-629	-	-	-	-	-	-	-	-	-	-	-	-	-	-	-	-	-	-	-	-	-	-	-	-	-	-	-	-	-	-	-	-	-	-	-	-	-	-	-	-	-	-	M	K	K	I	L	L	L
OXA-466	-	-	-	-	-	-	-	-	-	-	-	-	-	-	-	-	-	-	-	-	-	-	-	-	-	-	-	-	-	-	-	-	-	-	-	-	-	-	-	-	-	-	M	K	K	I	L	L	L
OXA-630	-	-	-	-	-	-	-	-	-	-	-	-	-	-	-	-	-	-	-	-	-	-	-	-	-	-	-	-	-	-	-	-	-	-	-	-	-	-	-	-	-	-	M	K	K	I	L	L	L
OXA-627	-	-	-	-	-	-	-	-	-	-	-	-	-	-	-	-	-	-	-	-	-	-	-	-	-	-	-	-	-	-	-	-	-	-	-	-	-	-	-	-	-	-	M	K	K	I	L	L	L
OXA-628	-	-	-	-	-	-	-	-	-	-	-	-	-	-	-	-	-	-	-	-	-	-	-	-	-	-	-	-	-	-	-	-	-	-	-	-	-	-	-	-	-	-	M	K	K	I	L	L	L
OXA-185	-	-	-	-	-	-	-	-	-	-	-	-	-	-	-	-	-	-	-	-	-	-	-	-	-	-	-	-	-	-	-	-	-	-	-	-	-	-	-	-	-	-	M	K	K	I	L	L	L
OXA-184	-	-	-	-	-	-	-	-	-	-	-	-	-	-	-	-	-	-	-	-	-	-	-	-	-	-	-	-	-	-	-	-	-	-	-	-	-	-	-	-	-	-	M	K	K	I	L	L	L
OXA-576	-	-	-	-	-	-	-	-	-	-	-	-	-	-	-	-	-	-	-	-	-	-	-	-	-	-	-	-	-	-	-	-	-	-	-	-	-	-	-	-	-	M	K	K	I	T	L	F	L
OXA-783	-	-	-	-	-	-	-	-	-	-	-	-	-	-	-	-	-	-	-	-	-	-	-	-	-	-	-	-	-	-	-	-	-	-	-	-	-	-	-	-	-	M	K	K	I	T	L	F	L
OXA-623	-	-	-	-	-	-	-	-	-	-	-	-	-	-	-	-	-	-	-	-	-	-	-	-	-	-	-	-	-	-	-	-	-	-	-	-	-	-	-	-	-	M	K	K	I	I	L	F	L
OXA-448	-	-	-	-	-	-	-	-	-	-	-	-	-	-	-	-	-	-	-	-	-	-	-	-	-	-	-	-	-	-	-	-	-	-	-	-	-	-	-	-	-	M	K	K	I	I	L	F	L
OXA-635	-	-	-	-	-	-	-	-	-	-	-	-	-	-	-	-	-	-	-	-	-	-	-	-	-	-	-	-	-	-	-	-	-	-	-	-	-	-	-	-	-	M	K	K	I	I	L	F	L
OXA-449	-	-	-	-	-	-	-	-	-	-	-	-	-	-	-	-	-	-	-	-	-	-	-	-	-	-	-	-	-	-	-	-	-	-	-	-	-	-	-	-	-	M	K	K	I	I	L	F	L
OXA-636	-	-	-	-	-	-	-	-	-	-	-	-	-	-	-	-	-	-	-	-	-	-	-	-	-	-	-	-	-	-	-	-	-	-	-	-	-	-	-	-	-	M	K	K	I	I	L	F	L
BED-1	-	-	-	-	-	-	-	-	-	-	-	-	-	-	-	-	-	-	-	-	-	M	K	K	L	M	Y	L	F	I	F	L	L	F	T	G	I	L	G	Y	T	A	Q	A	Q	T	P	T	K
BAD-1	-	-	-	-	-	-	-	-	-	-	-	-	-	-	-	-	-	-	-	-	-	-	-	-	-	-	-	-	-	M	K	K	W	L	Y	I	F	I	L	F	L	V	A	G	L	G	S	T	S
BSD-1	-	-	-	-	-	-	-	-	-	-	-	-	-	-	-	-	-	-	-	-	-	-	-	-	-	-	-	-	-	M	K	K	W	I	Y	V	V	L	V	L	S	I	A	G	I	G	G	F	S
BOC-1	-	-	-	-	-	-	-	-	-	-	-	-	-	-	-	M	T	E	I	L	F	Y	M	K	E	E	E	K	M	K	W	M	R	R	A	G	I	A	A	L	S	V	L	L	L	L	T	G	T
BEN-1	-	-	-	-	-	-	-	-	-	-	-	-	-	-	-	-	-	-	-	-	-	-	-	-	-	M	K	K	L	I	S	Y	V	T	V	F	L	L	V	C	S	T	V	T	V	F	L	G	Q
BAT-1	-	-	-	-	-	-	-	-	-	-	-	-	-	-	-	-	-	-	-	-	-	-	-	M	K	K	R	K	M	P	A	V	F	L	A	L	I	G	A	A	G	L	L	F	T	T	S	V	Q
BSU-1	-	-	-	-	-	-	-	-	-	-	-	-	-	-	-	-	-	-	-	-	-	-	-	-	M	S	K	G	K	V	Q	A	L	F	L	S	L	I	G	A	A	L	L	M	T	S	S	L	Q
BPU-1	-	-	-	-	-	-	-	-	-	-	-	-	-	-	-	-	-	-	-	-	-	-	-	-	-	-	-	-	-	-	M	K	K	K	Y	I	K	R	L	F	S	C	I	M	L	M	A	F	C
OXA-7	-	-	-	-	-	-	-	-	-	-	-	-	-	-	-	-	-	-	-	-	-	-	-	-	-	-	-	-	-	-	-	-	-	-	-	-	-	-	-	M	K	T	F	A	A	Y	V	I	T
OXA-28	-	-	-	-	-	-	-	-	-	-	-	-	-	-	-	-	-	-	-	-	-	-	-	-	-	-	-	-	-	-	-	-	-	-	-	-	-	-	-	-	M	K	T	F	A	A	Y	V	I
OXA-147	-	-	-	-	-	-	-	-	-	-	-	-	-	-	-	-	-	-	-	-	-	-	-	-	-	-	-	-	-	-	-	-	-	-	-	-	-	-	-	-	M	K	T	F	A	A	Y	V	I
OXA-1184	-	-	-	-	-	-	-	-	-	-	-	-	-	-	-	-	-	-	-	-	-	-	-	-	-	-	-	-	-	-	-	-	-	-	-	-	-	-	-	-	M	K	T	F	A	A	Y	V	I
OXA-1231	-	-	-	-	-	-	-	-	-	-	-	-	-	-	-	-	-	-	-	-	-	-	-	-	-	-	-	-	-	-	-	-	-	-	-	-	-	-	-	-	M	K	T	F	A	A	Y	V	I
OXA-1170	-	-	-	-	-	-	-	-	-	-	-	-	-	-	-	-	-	-	-	-	-	-	-	-	-	-	-	-	-	-	-	-	-	-	-	-	-	-	-	-	M	K	T	F	A	A	Y	V	I
OXA-13	-	-	-	-	-	-	-	-	-	-	-	-	-	-	-	-	-	-	-	-	-	-	-	-	-	-	-	-	-	-	-	-	-	-	-	-	-	-	-	-	M	K	T	F	A	A	Y	V	I
OXA-1015	-	-	-	-	-	-	-	-	-	-	-	-	-	-	-	-	-	-	-	-	-	-	-	-	-	-	-	-	-	-	-	-	-	-	-	-	-	-	-	-	M	K	T	F	A	A	Y	V	I
OXA-1169	-	-	-	-	-	-	-	-	-	-	-	-	-	-	-	-	-	-	-	-	-	-	-	-	-	-	-	-	-	-	-	-	-	-	-	-	-	-	-	-	M	K	T	F	A	A	Y	V	I
OXA-1171	-	-	-	-	-	-	-	-	-	-	-	-	-	-	-	-	-	-	-	-	-	-	-	-	-	-	-	-	-	-	-	-	-	-	-	-	-	-	-	-	M	K	T	F	A	A	Y	V	I
OXA-1120	-	-	-	-	-	-	-	-	-	-	-	-	-	-	-	-	-	-	-	-	-	-	-	-	-	-	-	-	-	-	-	-	-	-	-	-	-	-	-	-	M	K	T	F	A	A	Y	V	I
OXA-1233	-	-	-	-	-	-	-	-	-	-	-	-	-	-	-	-	-	-	-	-	-	-	-	-	-	-	-	-	-	-	-	-	-	-	-	-	-	-	-	-	M	K	T	F	A	A	Y	V	I
OXA-35	-	-	-	-	-	-	-	-	-	-	-	-	-	-	-	-	-	-	-	-	-	-	-	-	-	-	-	-	-	-	-	-	-	-	-	-	-	-	-	-	M	K	T	F	A	A	Y	V	I
OXA-1168	-	-	-	-	-	-	-	-	-	-	-	-	-	-	-	-	-	-	-	-	-	-	-	-	-	-	-	-	-	-	-	-	-	-	-	-	-	-	-	-	M	K	T	F	A	A	Y	V	I
OXA-145	-	-	-	-	-	-	-	-	-	-	-	-	-	-	-	-	-	-	-	-	-	-	-	-	-	-	-	-	-	-	-	-	-	-	-	-	-	-	-	-	M	K	T	F	A	A	Y	V	I
OXA-56	-	-	-	-	-	-	-	-	-	-	-	-	-	-	-	-	-	-	-	-	-	-	-	-	-	-	-	-	-	-	-	-	-	-	-	-	-	-	-	M	K	T	F	A	A	Y	V	I	T
OXA-676	-	-	-	-	-	-	-	-	-	-	-	-	-	-	-	-	-	-	-	-	-	-	-	-	-	-	-	-	-	-	-	-	-	-	-	-	-	-	-	-	M	K	T	F	A	A	Y	V	I
OXA-183	-	-	-	-	-	-	-	-	-	-	-	-	-	-	-	-	-	-	-	-	-	-	-	-	-	-	-	-	-	-	-	-	-	-	-	-	-	-	-	-	M	K	T	F	A	A	Y	V	I
OXA-1232	-	-	-	-	-	-	-	-	-	-	-	-	-	-	-	-	-	-	-	-	-	-	-	-	-	-	-	-	-	-	-	-	-	-	-	-	-	-	-	-	M	K	T	F	A	A	Y	V	I
OXA-736	-	-	-	-	-	-	-	-	-	-	-	-	-	-	-	-	-	-	-	-	-	-	-	-	-	-	-	-	-	-	-	-	-	-	-	-	-	-	-	-	M	K	T	F	A	A	Y	V	I
OXA-19	-	-	-	-	-	-	-	-	-	-	-	-	-	-	-	-	-	-	-	-	-	-	-	-	-	-	-	-	-	-	-	-	-	-	-	-	-	-	-	-	M	K	T	F	A	A	Y	V	I
OXA-1087	-	-	-	-	-	-	-	-	-	-	-	-	-	-	-	-	-	-	-	-	-	-	-	-	-	-	-	-	-	-	-	-	-	-	-	-	-	-	-	M	K	T	F	A	A	Y	V	I	T
OXA-1202	-	-	-	-	-	-	-	-	-	-	-	-	-	-	-	-	-	-	-	-	-	-	-	-	-	-	-	-	-	-	-	-	-	-	-	-	-	-	-	M	K	T	F	A	A	Y	V	I	T
OXA-1053	-	-	-	-	-	-	-	-	-	-	-	-	-	-	-	-	-	-	-	-	-	-	-	-	-	-	-	-	-	-	-	-	-	-	-	-	-	-	-	M	K	T	F	A	A	Y	V	I	T
OXA-1203	-	-	-	-	-	-	-	-	-	-	-	-	-	-	-	-	-	-	-	-	-	-	-	-	-	-	-	-	-	-	-	-	-	-	-	-	-	-	-	M	K	T	F	A	A	Y	V	I	T
OXA-1175	-	-	-	-	-	-	-	-	-	-	-	-	-	-	-	-	-	-	-	-	-	-	-	-	-	-	-	-	-	-	-	-	-	-	-	-	-	-	-	M	K	T	F	A	A	Y	V	I	T
OXA-101	-	-	-	-	-	-	-	-	-	-	-	-	-	-	-	-	-	-	-	-	-	-	-	-	-	-	-	-	-	-	-	-	-	-	-	-	-	-	-	M	K	T	F	A	A	Y	V	I	T
OXA-14	-	-	-	-	-	-	-	-	-	-	-	-	-	-	-	-	-	-	-	-	-	-	-	-	-	-	-	-	-	-	-	-	-	-	-	-	-	-	-	-	-	-	-	-	-	-	-	-	I
OXA-16	-	-	-	-	-	-	-	-	-	-	-	-	-	-	-	-	-	-	-	-	-	-	-	-	-	-	-	-	-	-	-	-	-	-	-	-	-	-	-	-	-	-	-	-	-	-	-	-	I
OXA-1147	-	-	-	-	-	-	-	-	-	-	-	-	-	-	-	-	-	-	-	-	-	-	-	-	-	-	-	-	-	-	-	-	-	-	-	-	-	-	-	M	K	T	F	A	A	Y	V	I	T
OXA-836	-	-	-	-	-	-	-	-	-	-	-	-	-	-	-	-	-	-	-	-	-	-	-	-	-	-	-	-	-	-	-	-	-	-	-	-	-	-	-	M	K	T	F	A	A	Y	V	I	I
OXA-928	-	-	-	-	-	-	-	-	-	-	-	-	-	-	-	-	-	-	-	-	-	-	-	-	-	-	-	-	-	-	-	-	-	-	-	-	-	-	-	M	K	T	F	A	A	Y	V	I	I
OXA-827	-	-	-	-	-	-	-	-	-	-	-	-	-	-	-	-	-	-	-	-	-	-	-	-	-	-	-	-	-	-	-	-	-	-	-	-	-	-	-	M	K	T	F	A	A	Y	V	I	I
OXA-1046	-	-	-	-	-	-	-	-	-	-	-	-	-	-	-	-	-	-	-	-	-	-	-	-	-	-	-	-	-	-	-	-	-	-	-	-	-	-	-	M	K	T	F	A	A	Y	V	I	I
OXA-1086	-	-	-	-	-	-	-	-	-	-	-	-	-	-	-	-	-	-	-	-	-	-	-	-	-	-	-	-	-	-	-	-	-	-	-	-	-	-	-	M	K	T	F	A	A	Y	V	I	I
OXA-368	-	-	-	-	-	-	-	-	-	-	-	-	-	-	-	-	-	-	-	-	-	-	-	-	-	-	-	-	-	-	-	-	-	-	-	-	-	-	-	M	K	T	F	A	A	Y	V	I	I
OXA-74	-	-	-	-	-	-	-	-	-	-	-	-	-	-	-	-	-	-	-	-	-	-	-	-	-	-	-	-	-	-	-	-	-	-	-	-	-	-	-	M	K	T	F	A	A	Y	V	I	I
OXA-454	-	-	-	-	-	-	-	-	-	-	-	-	-	-	-	-	-	-	-	-	-	-	-	-	-	-	-	-	-	-	-	-	-	-	-	-	-	-	-	M	K	T	F	A	A	Y	V	I	I
OXA-11	-	-	-	-	-	-	-	-	-	-	-	-	-	-	-	-	-	-	-	-	-	-	-	-	-	-	-	-	-	-	-	-	-	-	-	-	-	-	-	M	K	T	F	A	A	Y	V	I	I
OXA-1088	-	-	-	-	-	-	-	-	-	-	-	-	-	-	-	-	-	-	-	-	-	-	-	-	-	-	-	-	-	-	-	-	-	-	-	-	-	-	-	M	K	T	F	A	A	Y	V	I	I
OXA-251	-	-	-	-	-	-	-	-	-	-	-	-	-	-	-	-	-	-	-	-	-	-	-	-	-	-	-	-	-	-	-	-	-	-	-	-	-	-	-	M	K	T	F	A	A	Y	V	I	I
OXA-1141	-	-	-	-	-	-	-	-	-	-	-	-	-	-	-	-	-	-	-	-	-	-	-	-	-	-	-	-	-	-	-	-	-	-	-	-	-	-	-	M	K	T	F	A	A	Y	V	I	I
OXA-935	-	-	-	-	-	-	-	-	-	-	-	-	-	-	-	-	-	-	-	-	-	-	-	-	-	-	-	-	-	-	-	-	-	-	-	-	-	-	-	M	K	T	F	A	A	Y	V	I	I
OXA-655	-	-	-	-	-	-	-	-	-	-	-	-	-	-	-	-	-	-	-	-	-	-	-	-	-	-	-	-	-	-	-	-	-	-	-	-	-	-	-	M	K	T	F	A	A	Y	V	I	I
OXA-656	-	-	-	-	-	-	-	-	-	-	-	-	-	-	-	-	-	-	-	-	-	-	-	-	-	-	-	-	-	-	-	-	-	-	-	-	-	-	-	M	K	T	F	A	A	Y	V	I	I
OXA-142	-	-	-	-	-	-	-	-	-	-	-	-	-	-	-	-	-	-	-	-	-	-	-	-	-	-	-	-	-	-	-	-	-	-	-	-	-	-	-	M	K	T	F	A	A	Y	V	I	I
OXA-256	-	-	-	-	-	-	-	-	-	-	-	-	-	-	-	-	-	-	-	-	-	-	-	-	-	-	-	-	-	-	-	-	-	-	-	-	-	-	-	M	K	T	F	A	A	Y	V	I	I
OXA-823	-	-	-	-	-	-	-	-	-	-	-	-	-	-	-	-	-	-	-	-	-	-	-	-	-	-	-	-	-	-	-	-	-	-	-	-	-	-	-	M	K	T	F	A	A	Y	V	I	I
OXA-17	-	-	-	-	-	-	-	-	-	-	-	-	-	-	-	-	-	-	-	-	-	-	-	-	-	-	-	-	-	-	-	-	-	-	-	-	-	-	-	M	K	T	F	A	A	Y	V	I	I
OXA-824	-	-	-	-	-	-	-	-	-	-	-	-	-	-	-	-	-	-	-	-	-	-	-	-	-	-	-	-	-	-	-	-	-	-	-	-	-	-	-	M	K	T	F	A	A	Y	V	I	I
OXA-663	-	-	-	-	-	-	-	-	-	-	-	-	-	-	-	-	-	-	-	-	-	-	-	-	-	-	-	-	-	-	-	-	-	-	-	-	-	-	-	M	K	T	F	A	A	Y	V	I	I
OXA-240	-	-	-	-	-	-	-	-	-	-	-	-	-	-	-	-	-	-	-	-	-	-	-	-	-	-	-	-	-	-	-	-	-	-	-	-	-	-	-	M	K	T	F	A	A	Y	V	I	I
OXA-233	-	-	-	-	-	-	-	-	-	-	-	-	-	-	-	-	-	-	-	-	-	-	-	-	-	-	-	-	-	-	-	-	-	-	-	-	-	-	-	M	K	T	F	A	A	Y	V	I	I
OXA-246	-	-	-	-	-	-	-	-	-	-	-	-	-	-	-	-	-	-	-	-	-	-	-	-	-	-	-	-	-	-	-	-	-	-	-	-	-	-	-	M	K	T	F	A	A	Y	V	I	I
OXA-677	-	-	-	-	-	-	-	-	-	-	-	-	-	-	-	-	-	-	-	-	-	-	-	-	-	-	-	-	-	-	-	-	-	-	-	-	-	-	-	M	K	T	F	A	A	Y	V	I	I
OXA-1148	-	-	-	-	-	-	-	-	-	-	-	-	-	-	-	-	-	-	-	-	-	-	-	-	-	-	-	-	-	-	-	-	-	-	-	-	-	-	-	M	K	T	F	A	A	Y	V	I	I
OXA-520	-	-	-	-	-	-	-	-	-	-	-	-	-	-	-	-	-	-	-	-	-	-	-	-	-	-	-	-	-	-	-	-	-	-	-	-	-	-	-	M	K	T	F	A	A	Y	V	I	I
OXA-794	-	-	-	-	-	-	-	-	-	-	-	-	-	-	-	-	-	-	-	-	-	-	-	-	-	-	-	-	-	-	-	-	-	-	-	-	-	-	-	M	K	T	F	A	A	Y	V	I	I
OXA-10	-	-	-	-	-	-	-	-	-	-	-	-	-	-	-	-	-	-	-	-	-	-	-	-	-	-	-	-	-	-	-	-	-	-	-	-	-	-	-	M	K	T	F	A	A	Y	V	I	I
OXA-795	-	-	-	-	-	-	-	-	-	-	-	-	-	-	-	-	-	-	-	-	-	-	-	-	-	-	-	-	-	-	-	-	-	-	-	-	-	-	-	M	K	T	F	A	A	Y	V	I	I
OXA-5	-	-	-	-	-	-	-	-	-	-	-	-	-	-	-	-	-	-	-	-	-	-	-	-	-	-	-	-	-	-	-	-	-	-	-	-	-	-	-	-	M	K	T	I	A	A	Y	L	V
OXA-129	-	-	-	-	-	-	-	-	-	-	-	-	-	-	-	-	-	-	-	-	-	-	-	-	-	-	-	-	-	-	-	-	-	-	-	-	-	-	-	-	M	K	T	I	A	A	Y	L	V
OXA-96	-	-	-	-	-	-	-	-	-	-	-	-	-	-	-	-	-	-	-	-	-	M	K	L	L	K	I	L	S	L	V	C	L	S	I	S	I	G	A	C	A	E	H	S	M	S	R	A	K
OXA-97	-	-	-	-	-	-	-	-	-	-	-	-	-	-	-	-	-	-	-	-	-	M	K	L	L	K	I	L	S	L	V	C	L	S	I	S	I	G	A	C	A	E	H	S	M	S	R	A	K
OXA-397	-	-	-	-	-	-	-	-	-	-	-	-	-	-	-	-	-	-	-	-	-	M	K	L	L	K	I	L	S	L	V	C	L	S	I	S	I	G	A	C	A	E	H	S	M	S	R	A	K
OXA-420	-	-	-	-	-	-	-	-	-	-	-	-	-	-	-	-	-	-	-	-	-	M	K	L	L	K	I	L	S	L	V	C	L	S	I	S	I	G	A	C	A	E	H	S	M	S	R	A	K
OXA-164	-	-	-	-	-	-	-	-	-	-	-	-	-	-	-	-	-	-	-	-	-	M	K	L	L	K	I	L	S	L	V	C	L	S	I	S	I	G	A	C	A	E	H	S	M	S	R	A	K
OXA-58	-	-	-	-	-	-	-	-	-	-	-	-	-	-	-	-	-	-	-	-	-	M	K	L	L	K	I	L	S	L	V	C	L	S	I	S	I	G	A	C	A	E	H	S	M	S	R	A	K
OXA-512	-	-	-	-	-	-	-	-	-	-	-	-	-	-	-	-	-	-	-	-	-	M	K	L	L	K	I	L	S	L	V	C	L	S	I	S	I	G	A	C	A	E	H	S	M	S	R	A	K
OXA-1178	-	-	-	-	-	-	-	-	-	-	-	-	-	-	-	-	-	-	-	-	-	M	K	L	L	K	I	L	S	L	V	C	L	S	I	S	I	G	A	C	A	E	H	S	M	S	R	A	K
OXA-1029	-	-	-	-	-	-	-	-	-	-	-	-	-	-	-	-	-	-	-	-	-	-	-	-	-	-	-	-	-	-	-	-	-	-	-	-	-	-	-	-	-	M	R	P	L	L	F	S	A
OXA-902	-	-	-	-	-	-	-	-	-	-	-	-	-	-	-	-	-	-	-	-	-	-	-	-	-	-	-	-	-	-	-	-	-	-	-	-	-	-	-	-	M	R	P	L	F	F	S	A	L
OXA-1021	-	-	-	-	-	-	-	-	-	-	-	-	-	-	-	-	-	-	-	-	-	-	-	-	-	-	-	-	-	-	-	-	-	-	-	-	-	-	-	-	M	R	P	L	F	F	S	A	L
OXA-1133	-	-	-	-	-	-	-	-	-	-	-	-	-	-	-	-	-	-	-	-	-	-	-	-	-	-	-	-	-	-	-	-	-	-	-	-	-	-	-	-	-	M	R	P	L	L	F	S	A
OXA-1129	-	-	-	-	-	-	-	-	-	-	-	-	-	-	-	-	-	-	-	-	-	-	-	-	-	-	-	-	-	-	-	-	-	-	-	-	-	-	-	-	-	M	R	P	L	L	F	S	A
OXA-1019	-	-	-	-	-	-	-	-	-	-	-	-	-	-	-	-	-	-	-	-	-	-	-	-	-	-	-	-	-	-	-	-	-	-	-	-	-	-	-	-	-	M	R	P	L	L	F	S	A
OXA-1132	-	-	-	-	-	-	-	-	-	-	-	-	-	-	-	-	-	-	-	-	-	-	-	-	-	-	-	-	-	-	-	-	-	-	-	-	-	-	-	-	-	M	R	P	L	L	F	S	A
OXA-1135	-	-	-	-	-	-	-	-	-	-	-	-	-	-	-	-	-	-	-	-	-	-	-	-	-	-	-	-	-	-	-	-	-	-	-	-	-	-	-	-	-	M	R	P	L	L	F	S	A
OXA-1126	-	-	-	-	-	-	-	-	-	-	-	-	-	-	-	-	-	-	-	-	-	-	-	-	-	-	-	-	-	-	-	-	-	-	-	-	-	-	-	-	-	M	R	P	L	L	F	S	A
OXA-1025	-	-	-	-	-	-	-	-	-	-	-	-	-	-	-	-	-	-	-	-	-	-	-	-	-	-	-	-	-	-	-	-	-	-	-	-	-	-	-	-	-	M	R	P	L	L	F	S	A
OXA-494	-	-	-	-	-	-	-	-	-	-	-	-	-	-	-	-	-	-	-	-	-	-	-	-	-	-	-	-	-	-	-	-	-	-	-	-	-	-	-	-	-	M	R	P	L	L	F	S	A
OXA-1125	-	-	-	-	-	-	-	-	-	-	-	-	-	-	-	-	-	-	-	-	-	-	-	-	-	-	-	-	-	-	-	-	-	-	-	-	-	-	-	-	-	M	R	P	L	L	F	S	A
OXA-847	-	-	-	-	-	-	-	-	-	-	-	-	-	-	-	-	-	-	-	-	-	-	-	-	-	-	-	-	-	-	-	-	-	-	-	-	-	-	-	-	-	M	R	P	L	L	F	S	A
OXA-1028	-	-	-	-	-	-	-	-	-	-	-	-	-	-	-	-	-	-	-	-	-	-	-	-	-	-	-	-	-	-	-	-	-	-	-	-	-	-	-	-	-	M	R	P	L	L	F	S	A
OXA-1140	-	-	-	-	-	-	-	-	-	-	-	-	-	-	-	-	-	-	-	-	-	-	-	-	-	-	-	-	-	-	-	-	-	-	-	-	-	-	-	-	-	M	R	P	L	L	F	S	A
OXA-904	-	-	-	-	-	-	-	-	-	-	-	-	-	-	-	-	-	-	-	-	-	-	-	-	-	-	-	-	-	-	-	-	-	-	-	-	-	-	-	-	-	M	R	P	L	L	F	S	A
OXA-903	-	-	-	-	-	-	-	-	-	-	-	-	-	-	-	-	-	-	-	-	-	-	-	-	-	-	-	-	-	-	-	-	-	-	-	-	-	-	-	-	-	M	R	P	L	L	F	S	A
OXA-1020	-	-	-	-	-	-	-	-	-	-	-	-	-	-	-	-	-	-	-	-	-	-	-	-	-	-	-	-	-	-	-	-	-	-	-	-	-	-	-	-	-	M	R	P	L	L	F	S	A
OXA-486	-	-	-	-	-	-	-	-	-	-	-	-	-	-	-	-	-	-	-	-	-	-	-	-	-	-	-	-	-	-	-	-	-	-	-	-	-	-	-	-	-	M	R	P	L	L	F	S	A
OXA-485	-	-	-	-	-	-	-	-	-	-	-	-	-	-	-	-	-	-	-	-	-	-	-	-	-	-	-	-	-	-	-	-	-	-	-	-	-	-	-	-	-	M	R	P	L	L	F	S	A
OXA-1018	-	-	-	-	-	-	-	-	-	-	-	-	-	-	-	-	-	-	-	-	-	-	-	-	-	-	-	-	-	-	-	-	-	-	-	-	-	-	-	-	-	M	R	P	L	L	F	S	A
OXA-1128	-	-	-	-	-	-	-	-	-	-	-	-	-	-	-	-	-	-	-	-	-	-	-	-	-	-	-	-	-	-	-	-	-	-	-	-	-	-	-	-	-	M	R	P	L	L	F	S	A
OXA-914	-	-	-	-	-	-	-	-	-	-	-	-	-	-	-	-	-	-	-	-	-	-	-	-	-	-	-	-	-	-	-	-	-	-	-	-	-	-	-	-	-	M	R	P	L	L	F	S	A
OXA-850	-	-	-	-	-	-	-	-	-	-	-	-	-	-	-	-	-	-	-	-	-	-	-	-	-	-	-	-	-	-	-	-	-	-	-	-	-	-	-	-	-	M	R	P	L	L	F	S	A
OXA-1030	-	-	-	-	-	-	-	-	-	-	-	-	-	-	-	-	-	-	-	-	-	-	-	-	-	-	-	-	-	-	-	-	-	-	-	-	-	-	-	-	-	M	R	P	L	L	F	S	A
OXA-937	-	-	-	-	-	-	-	-	-	-	-	-	-	-	-	-	-	-	-	-	-	-	-	-	-	-	-	-	-	-	-	-	-	-	-	-	-	-	-	-	-	M	R	P	L	L	F	S	A
OXA-50	-	-	-	-	-	-	-	-	-	-	-	-	-	-	-	-	-	-	-	-	-	-	-	-	-	-	-	-	-	-	-	-	-	-	-	-	-	-	-	-	-	M	R	P	L	L	F	S	A
OXA-1014	-	-	-	-	-	-	-	-	-	-	-	-	-	-	-	-	-	-	-	-	-	-	-	-	-	-	-	-	-	-	-	-	-	-	-	-	-	-	-	-	-	M	R	P	L	L	F	S	A
OXA-906	-	-	-	-	-	-	-	-	-	-	-	-	-	-	-	-	-	-	-	-	-	-	-	-	-	-	-	-	-	-	-	-	-	-	-	-	-	-	-	-	-	M	R	P	L	L	F	S	A
OXA-1026	-	-	-	-	-	-	-	-	-	-	-	-	-	-	-	-	-	-	-	-	-	-	-	-	-	-	-	-	-	-	-	-	-	-	-	-	-	-	-	-	-	M	R	P	L	L	F	S	A
OXA-913	-	-	-	-	-	-	-	-	-	-	-	-	-	-	-	-	-	-	-	-	-	-	-	-	-	-	-	-	-	-	-	-	-	-	-	-	-	-	-	-	-	M	R	P	L	L	F	S	A
OXA-901	-	-	-	-	-	-	-	-	-	-	-	-	-	-	-	-	-	-	-	-	-	-	-	-	-	-	-	-	-	-	-	-	-	-	-	-	-	-	-	-	-	M	R	P	L	L	F	S	A
OXA-488	-	-	-	-	-	-	-	-	-	-	-	-	-	-	-	-	-	-	-	-	-	-	-	-	-	-	-	-	-	-	-	-	-	-	-	-	-	-	-	-	-	M	R	P	L	L	F	S	A
OXA-1027	-	-	-	-	-	-	-	-	-	-	-	-	-	-	-	-	-	-	-	-	-	-	-	-	-	-	-	-	-	-	-	-	-	-	-	-	-	-	-	-	-	M	R	P	L	L	F	S	A
OXA-1131	-	-	-	-	-	-	-	-	-	-	-	-	-	-	-	-	-	-	-	-	-	-	-	-	-	-	-	-	-	-	-	-	-	-	-	-	-	-	-	-	-	M	R	P	L	L	F	S	A
OXA-1127	-	-	-	-	-	-	-	-	-	-	-	-	-	-	-	-	-	-	-	-	-	-	-	-	-	-	-	-	-	-	-	-	-	-	-	-	-	-	-	-	-	M	R	P	L	L	F	S	A
OXA-1031	-	-	-	-	-	-	-	-	-	-	-	-	-	-	-	-	-	-	-	-	-	-	-	-	-	-	-	-	-	-	-	-	-	-	-	-	-	-	-	-	-	M	R	P	L	L	F	S	A
OXA-1198	-	-	-	-	-	-	-	-	-	-	-	-	-	-	-	-	-	-	-	-	-	-	-	-	-	-	-	-	-	-	-	-	-	-	-	-	-	-	-	-	-	M	R	P	L	L	F	S	A
OXA-905	-	-	-	-	-	-	-	-	-	-	-	-	-	-	-	-	-	-	-	-	-	-	-	-	-	-	-	-	-	-	-	-	-	-	-	-	-	-	-	-	-	M	R	P	L	L	F	S	A
OXA-851	-	-	-	-	-	-	-	-	-	-	-	-	-	-	-	-	-	-	-	-	-	-	-	-	-	-	-	-	-	-	-	-	-	-	-	-	-	-	-	-	-	M	R	P	L	L	F	S	A
OXA-1023	-	-	-	-	-	-	-	-	-	-	-	-	-	-	-	-	-	-	-	-	-	-	-	-	-	-	-	-	-	-	-	-	-	-	-	-	-	-	-	-	-	M	R	P	L	L	F	S	A
OXA-849	-	-	-	-	-	-	-	-	-	-	-	-	-	-	-	-	-	-	-	-	-	-	-	-	-	-	-	-	-	-	-	-	-	-	-	-	-	-	-	-	-	M	R	P	L	L	I	S	A
OXA-1024	-	-	-	-	-	-	-	-	-	-	-	-	-	-	-	-	-	-	-	-	-	-	-	-	-	-	-	-	-	-	-	-	-	-	-	-	-	-	-	-	-	M	R	P	L	L	F	S	A
OXA-846	-	-	-	-	-	-	-	-	-	-	-	-	-	-	-	-	-	-	-	-	-	-	-	-	-	-	-	-	-	-	-	-	-	-	-	-	-	-	-	-	-	M	R	P	L	L	F	S	A
OXA-1174	-	-	-	-	-	-	-	-	-	-	-	-	-	-	-	-	-	-	-	-	-	-	-	-	-	-	-	-	-	-	-	-	-	-	-	-	-	-	-	-	-	M	R	P	L	L	F	S	A
OXA-1022	-	-	-	-	-	-	-	-	-	-	-	-	-	-	-	-	-	-	-	-	-	-	-	-	-	-	-	-	-	-	-	-	-	-	-	-	-	-	-	-	-	M	R	P	L	L	F	S	A
OXA-1032	-	-	-	-	-	-	-	-	-	-	-	-	-	-	-	-	-	-	-	-	-	-	-	-	-	-	-	-	-	-	-	-	-	-	-	-	-	-	-	-	-	M	R	P	L	L	F	S	A
OXA-908	-	-	-	-	-	-	-	-	-	-	-	-	-	-	-	-	-	-	-	-	-	-	-	-	-	-	-	-	-	-	-	-	-	-	-	-	-	-	-	-	-	M	R	P	L	L	F	S	A
OXA-1124	-	-	-	-	-	-	-	-	-	-	-	-	-	-	-	-	-	-	-	-	-	-	-	-	-	-	-	-	-	-	-	-	-	-	-	-	-	-	-	-	-	M	R	P	L	L	F	S	A
OXA-907	-	-	-	-	-	-	-	-	-	-	-	-	-	-	-	-	-	-	-	-	-	-	-	-	-	-	-	-	-	-	-	-	-	-	-	-	-	-	-	-	-	M	R	P	L	L	F	S	A
OXA-848	-	-	-	-	-	-	-	-	-	-	-	-	-	-	-	-	-	-	-	-	-	-	-	-	-	-	-	-	-	-	-	-	-	-	-	-	-	-	-	-	-	M	R	P	L	L	F	S	A
OXA-1188	-	-	-	-	-	-	-	-	-	-	-	-	-	-	-	-	-	-	-	-	-	-	-	-	-	-	-	-	-	-	-	-	-	-	-	-	-	-	-	-	-	M	R	P	L	L	F	S	A
OXA-395	-	-	-	-	-	-	-	-	-	-	-	-	-	-	-	-	-	-	-	-	-	-	-	-	-	-	-	-	-	-	-	-	-	-	-	-	-	-	-	-	-	M	R	P	L	L	F	S	A
OXA-1134	-	-	-	-	-	-	-	-	-	-	-	-	-	-	-	-	-	-	-	-	-	-	-	-	-	-	-	-	-	-	-	-	-	-	-	-	-	-	-	-	-	M	R	P	L	L	F	S	A
OXA-1035	-	-	-	-	-	-	-	-	-	-	-	-	-	-	-	-	-	-	-	-	-	-	-	-	-	-	-	-	-	-	-	-	-	-	-	-	-	-	-	-	-	M	R	P	L	L	F	S	T
OXA-1033	-	-	-	-	-	-	-	-	-	-	-	-	-	-	-	-	-	-	-	-	-	-	-	-	-	-	-	-	-	-	-	-	-	-	-	-	-	-	-	-	-	M	R	P	L	L	L	S	A
OXA-396	-	-	-	-	-	-	-	-	-	-	-	-	-	-	-	-	-	-	-	-	-	-	-	-	-	-	-	-	-	-	-	-	-	-	-	-	-	-	-	-	-	M	R	P	L	L	L	S	A
OXA-1199	-	-	-	-	-	-	-	-	-	-	-	-	-	-	-	-	-	-	-	-	-	-	-	-	-	-	-	-	-	-	-	-	-	-	-	-	-	-	-	-	-	M	R	P	L	L	L	S	A
OXA-1034	-	-	-	-	-	-	-	-	-	-	-	-	-	-	-	-	-	-	-	-	-	-	-	-	-	-	-	-	-	-	-	-	-	-	-	-	-	-	-	-	-	M	R	P	L	L	L	S	A
OXA-1130	-	-	-	-	-	-	-	-	-	-	-	-	-	-	-	-	-	-	-	-	-	-	-	-	-	-	-	-	-	-	-	-	-	-	-	-	-	-	-	-	-	M	R	P	L	L	L	S	A
OXA-20	-	-	-	-	-	-	-	-	-	-	-	-	-	-	-	-	-	-	-	-	-	-	-	-	-	-	-	-	-	-	-	-	-	-	-	-	-	-	M	I	I	R	F	L	A	L	L	F	S
OXA-37	-	-	-	-	-	-	-	-	-	-	-	-	-	-	-	-	-	-	-	-	-	-	-	-	-	-	-	-	-	-	-	-	-	-	-	-	-	M	I	I	R	F	L	A	L	L	F	S	A
OXA-835	-	-	-	-	-	-	-	-	-	-	-	-	-	-	-	-	-	-	-	-	-	-	-	-	-	-	-	-	-	-	-	-	-	-	-	-	-	-	M	A	I	R	I	F	A	I	L	L	S
OXA-779	-	-	-	-	-	-	-	-	-	-	-	-	-	-	-	-	-	-	-	-	-	-	-	-	-	-	-	-	-	-	-	-	-	-	-	-	-	-	M	A	I	R	F	F	T	I	L	L	S
OXA-46	-	-	-	-	-	-	-	-	-	-	-	-	-	-	-	-	-	-	-	-	-	-	-	-	-	-	-	-	-	-	-	-	-	-	-	-	-	-	M	A	I	R	F	F	T	I	L	L	S
OXA-205	-	-	-	-	-	-	-	-	-	-	-	-	-	-	-	-	-	-	-	-	-	-	-	-	-	-	-	-	-	-	-	-	-	-	-	-	-	-	M	A	I	R	F	L	T	I	L	L	S
OXA-119	-	-	-	-	-	-	-	-	-	-	-	-	-	-	-	-	-	-	-	-	-	-	-	-	-	-	-	-	-	-	-	-	-	-	-	-	-	-	M	A	I	R	F	L	T	I	L	L	S
OXA-118	-	-	-	-	-	-	-	-	-	-	-	-	-	-	-	-	-	-	-	-	-	-	-	-	-	-	-	-	-	-	-	-	-	-	-	-	-	-	M	A	I	R	F	L	T	I	L	L	S
OXA-1011	-	-	-	-	-	-	-	-	-	-	-	-	-	-	-	-	-	-	-	-	-	-	-	-	-	-	-	-	-	-	-	-	-	-	-	M	T	I	R	I	F	A	I	F	F	S	T	L	I
OXA-732	-	-	-	-	-	-	-	-	-	-	-	-	-	-	-	-	-	-	-	-	-	-	-	-	-	-	-	-	-	-	-	-	-	-	-	M	T	I	R	I	F	A	I	F	F	S	T	L	I
OXA-3	-	-	-	-	-	-	-	-	-	-	-	-	-	-	-	-	-	-	-	-	-	-	-	-	-	-	-	-	-	-	-	-	-	-	-	-	-	M	A	I	R	I	F	A	I	L	F	S	T
OXA-1136	-	-	-	-	-	-	-	-	-	-	-	-	-	-	-	-	-	-	-	-	-	-	-	-	-	-	-	-	-	-	-	-	-	-	-	-	-	M	A	I	R	I	F	A	I	L	F	S	T
OXA-21	-	-	-	-	-	-	-	-	-	-	-	-	-	-	-	-	-	-	-	-	-	-	-	-	-	-	-	-	-	-	-	-	-	-	-	-	-	M	A	I	R	I	F	A	I	L	F	S	T
OXA-53	-	-	-	-	-	-	-	-	-	-	-	-	-	-	-	-	-	-	-	-	-	-	-	-	-	-	-	-	-	-	-	-	-	M	A	I	Q	I	F	A	I	L	F	S	T	F	V	L	A
OXA-1173	-	-	-	-	-	-	-	-	-	-	-	-	-	-	-	-	-	-	-	-	-	-	-	-	-	-	-	-	-	-	-	-	-	-	-	M	A	I	R	I	F	A	I	L	F	S	I	F	S
OXA-1187	-	-	-	-	-	-	-	-	-	-	-	-	-	-	-	-	-	-	-	-	-	-	-	-	-	-	-	-	-	-	-	-	-	-	-	M	A	I	R	I	F	A	I	L	F	S	I	F	S
OXA-1084	-	-	-	-	-	-	-	-	-	-	-	-	-	-	-	-	-	-	-	-	-	-	-	-	-	-	-	-	-	-	-	-	-	-	-	M	A	I	R	I	F	A	I	L	F	S	I	F	S
OXA-1083	-	-	-	-	-	-	-	-	-	-	-	-	-	-	-	-	-	-	-	-	-	-	-	-	-	-	-	-	-	-	-	-	-	-	-	M	A	I	R	I	F	A	I	L	F	S	I	F	S
OXA-1017	-	-	-	-	-	-	-	-	-	-	-	-	-	-	-	-	-	-	-	-	-	-	-	-	-	-	-	-	-	-	-	-	-	-	-	M	A	I	R	I	F	A	I	L	F	S	I	F	S
OXA-P99	-	-	-	-	-	-	-	-	-	-	-	-	-	-	-	-	-	-	-	-	-	-	-	-	-	-	-	-	-	-	-	-	-	-	-	M	A	I	R	I	F	A	I	L	F	S	I	F	S
OXA-1085	-	-	-	-	-	-	-	-	-	-	-	-	-	-	-	-	-	-	-	-	-	-	-	-	-	-	-	-	-	-	-	-	-	-	-	M	A	I	R	I	F	A	I	L	F	S	I	F	S
OXA-681	-	-	-	-	-	-	-	-	-	-	-	-	-	-	-	-	-	-	-	-	-	-	-	-	-	-	-	-	-	-	-	-	-	-	-	M	A	I	R	I	F	A	I	L	F	S	I	F	S
OXA-1172	-	-	-	-	-	-	-	-	-	-	-	-	-	-	-	-	-	-	-	-	-	-	-	-	-	-	-	-	-	-	-	-	-	-	-	M	A	I	R	I	F	A	I	L	F	S	I	F	S
OXA-32	-	-	-	-	-	-	-	-	-	-	-	-	-	-	-	-	-	-	-	-	-	-	-	-	-	-	-	-	-	-	-	-	-	-	-	M	A	I	R	I	F	A	I	L	F	S	I	F	S
OXA-544	-	-	-	-	-	-	-	-	-	-	-	-	-	-	-	-	-	-	-	-	-	-	-	-	-	-	-	-	-	-	-	-	-	-	-	M	A	I	R	I	F	A	I	L	F	S	I	F	S
OXA-1183	-	-	-	-	-	-	-	-	-	-	-	-	-	-	-	-	-	-	-	-	-	-	-	-	-	-	-	-	-	-	-	-	-	-	-	M	A	I	R	I	F	A	I	L	F	S	I	F	S
OXA-1049	-	-	-	-	-	-	-	-	-	-	-	-	-	-	-	-	-	-	-	-	-	-	-	-	-	-	-	-	-	-	-	-	-	-	-	M	A	I	R	I	F	A	I	L	F	S	I	F	S
OXA-15	-	-	-	-	-	-	-	-	-	-	-	-	-	-	-	-	-	-	-	-	-	-	-	-	-	-	-	-	-	-	-	-	-	-	-	M	A	I	R	I	F	A	I	L	F	S	I	F	S
OXA-543	-	-	-	-	-	-	-	-	-	-	-	-	-	-	-	-	-	-	-	-	-	-	-	-	-	-	-	-	-	-	-	-	-	-	-	M	A	I	R	I	F	A	I	L	F	S	I	F	S
OXA-415	-	-	-	-	-	-	-	-	-	-	-	-	-	-	-	-	-	-	-	-	-	-	-	-	-	-	-	-	-	-	-	-	-	-	-	M	A	I	R	I	F	A	I	L	F	S	I	F	S
OXA-226	-	-	-	-	-	-	-	-	-	-	-	-	-	-	-	-	-	-	-	-	-	-	-	-	-	-	-	-	-	-	-	-	-	-	-	M	A	I	R	I	F	A	I	L	F	S	I	F	S
OXA-540	-	-	-	-	-	-	-	-	-	-	-	-	-	-	-	-	-	-	-	-	-	-	-	-	-	-	-	-	-	-	-	-	-	M	A	I	R	I	F	A	I	L	F	S	I	F	S	L	A
OXA-210	-	-	-	-	-	-	-	-	-	-	-	-	-	-	-	-	-	-	-	-	-	-	-	-	-	-	-	-	-	-	-	-	-	-	-	M	A	I	R	I	F	A	I	L	F	S	I	F	S
OXA-838	-	-	-	-	-	-	-	-	-	-	-	-	-	-	-	-	-	-	-	-	-	-	-	-	-	-	-	-	-	-	-	-	-	-	-	M	A	I	R	I	F	A	I	L	F	S	I	F	S
OXA-161	-	-	-	-	-	-	-	-	-	-	-	-	-	-	-	-	-	-	-	-	-	-	-	-	-	-	-	-	-	-	-	-	-	-	-	M	A	I	R	I	F	A	I	L	F	S	I	F	S
OXA-141	-	-	-	-	-	-	-	-	-	-	-	-	-	-	-	-	-	-	-	-	-	-	-	-	-	-	-	-	-	-	-	-	-	-	-	M	A	I	R	I	F	A	I	L	F	S	I	F	S
OXA-1082	-	-	-	-	-	-	-	-	-	-	-	-	-	-	-	-	-	-	-	-	-	-	-	-	-	-	-	-	-	-	-	-	-	-	-	M	A	I	R	I	F	A	I	L	F	S	I	F	S
OXA-541	-	-	-	-	-	-	-	-	-	-	-	-	-	-	-	-	-	-	-	-	-	-	-	-	-	-	-	-	-	-	-	-	-	-	-	M	A	I	R	I	F	A	I	L	F	S	I	F	S
OXA-2	-	-	-	-	-	-	-	-	-	-	-	-	-	-	-	-	-	-	-	-	-	-	-	-	-	-	-	-	-	-	-	-	-	-	-	M	A	I	R	I	F	A	I	L	F	S	I	F	S
OXA-539	-	-	-	-	-	-	-	-	-	-	-	-	-	-	-	-	-	-	-	-	-	-	-	-	-	-	-	-	-	-	-	-	-	-	-	M	A	I	R	I	F	A	I	L	F	S	I	F	S
OXA-737	-	-	-	-	-	-	-	-	-	-	-	-	-	-	-	-	-	-	-	-	-	-	-	-	-	-	-	-	-	-	-	-	-	-	-	M	A	I	R	I	F	A	I	L	F	S	I	F	S
OXA-960	-	-	-	-	-	-	-	-	-	-	-	M	N	K	G	L	H	R	K	R	L	S	K	R	L	L	L	P	M	L	L	C	L	L	A	Q	Q	T	Q	A	V	A	A	A	Q	T	K	V	S
OXA-965	-	-	-	-	-	-	-	-	-	-	-	-	M	N	K	G	L	H	R	K	R	L	S	K	R	L	L	L	P	M	L	L	C	L	L	A	Q	Q	T	Q	A	V	A	A	E	Q	T	K	V
OXA-964	-	-	-	-	-	-	-	-	-	-	-	-	M	N	K	G	L	H	R	K	R	L	S	K	R	L	L	L	P	M	L	L	C	L	L	A	Q	Q	T	Q	A	V	A	A	E	Q	T	K	V
OXA-729	-	-	-	-	-	-	-	-	-	-	-	-	M	N	K	G	L	H	R	K	R	L	S	K	R	L	L	L	P	M	L	L	C	L	L	A	Q	Q	T	Q	A	V	A	A	E	Q	T	K	V
OXA-963	-	-	-	-	-	-	-	-	-	-	-	-	M	N	K	G	L	H	R	K	R	L	S	K	R	L	L	L	P	M	L	L	C	L	L	A	Q	Q	T	Q	A	V	A	A	E	Q	T	K	V
OXA-55	-	-	-	-	-	-	-	-	-	-	-	-	M	N	K	G	L	H	R	K	R	L	S	K	R	L	L	L	P	M	L	L	C	L	L	A	Q	Q	T	Q	A	V	A	A	E	Q	T	K	V
OXA-961	-	-	-	-	-	-	-	-	-	-	-	-	M	N	K	G	L	H	R	K	R	L	S	K	R	L	L	L	P	M	L	L	C	L	L	A	Q	Q	T	Q	A	V	A	A	A	Q	T	K	V
OXA-962	-	-	-	-	-	-	-	-	-	-	-	-	M	N	K	G	L	H	R	K	R	L	S	K	R	L	L	L	P	M	L	L	C	L	L	A	Q	Q	T	Q	V	V	A	A	A	Q	T	K	V
OXA-1149	-	-	-	-	-	-	-	M	K	R	I	L	S	R	W	R	R	V	A	V	M	L	R	L	A	S	S	V	V	A	Y	G	V	L	P	S	P	A	H	A	L	E	L	S	R	A	S	A	A
OXA-1228	-	-	-	-	-	-	-	M	K	R	I	L	S	R	W	R	R	A	A	V	V	L	R	L	T	S	A	V	V	A	H	G	L	L	P	S	P	A	H	A	L	E	L	S	R	A	S	A	A
OXA-154	-	-	-	-	-	-	-	-	M	K	R	I	L	S	H	W	C	R	A	A	V	V	L	R	L	A	S	A	V	V	A	H	G	L	L	P	S	P	A	H	A	L	E	L	S	R	A	S	A
OXA-1227	-	-	-	-	-	-	-	-	M	K	R	I	L	S	R	W	R	R	A	A	V	V	L	R	L	A	S	A	V	V	A	H	G	L	L	P	S	P	A	H	A	L	E	L	S	R	A	S	A
OXA-1152	-	-	-	-	-	-	-	-	M	K	R	I	L	S	R	W	R	R	A	A	V	V	L	R	L	A	S	A	V	V	A	H	G	L	L	P	S	P	A	H	A	L	E	L	S	R	A	S	A
OXA-155	-	-	-	-	-	-	-	-	M	K	R	I	L	S	R	W	R	R	A	A	V	V	L	R	L	A	S	A	V	V	A	H	G	L	L	P	S	P	A	H	A	L	E	L	S	R	A	S	A
OXA-156	-	-	-	-	-	-	-	-	-	-	-	-	-	-	-	-	-	M	K	K	T	F	S	R	W	R	R	G	A	L	V	L	R	I	L	G	A	L	A	S	P	V	V	F	A	T	P	G	H
OXA-159	-	-	-	-	-	-	-	-	-	-	-	-	-	-	-	-	M	K	K	T	L	S	R	W	R	R	G	A	L	A	L	R	L	L	G	A	L	A	S	P	V	V	F	A	M	P	G	H	A
OXA-158	-	-	-	-	-	-	-	-	-	-	-	-	-	-	-	-	M	K	K	T	L	S	R	W	R	R	G	A	L	A	L	R	L	L	G	A	L	A	S	P	V	V	F	A	M	P	G	H	A
OXA-157	-	-	-	-	-	-	-	-	-	-	-	-	-	-	M	M	M	L	S	R	W	R	R	S	A	V	V	L	R	I	A	A	A	L	L	S	P	L	A	V	A	I	P	A	H	A	D	A	I
OXA-153	-	-	-	-	-	-	-	-	-	-	-	M	K	K	I	I	S	R	W	R	R	G	V	F	G	L	R	V	A	L	A	V	V	S	P	M	V	F	A	V	P	A	H	A	T	E	A	A	G
OXA-62	-	-	-	-	-	-	-	-	-	-	-	-	-	-	M	N	T	I	I	S	R	R	W	R	A	G	L	W	R	R	L	V	G	A	V	V	L	P	A	T	L	A	A	T	P	A	A	Y	A
OXA-152	-	-	-	-	-	-	-	-	-	-	-	-	-	-	M	N	T	I	I	S	R	R	W	R	A	G	L	W	R	R	L	V	G	A	V	V	L	P	A	T	L	A	A	T	P	A	A	Y	A
OXA-151	-	-	-	-	-	-	-	-	-	-	-	-	-	-	M	N	T	I	I	S	R	R	W	R	A	G	L	W	R	R	L	V	G	A	V	V	L	P	A	T	L	A	A	T	P	A	A	Y	A
CPD-1	-	-	-	-	-	-	-	-	-	-	-	-	-	-	-	-	-	-	-	-	-	-	-	-	-	-	-	-	-	-	-	-	-	-	-	-	-	-	-	M	K	Q	T	G	W	I	L	L	L
OXA-1091	-	-	-	-	-	-	-	-	-	-	-	-	-	-	-	-	-	-	-	-	-	-	-	-	M	P	L	I	S	R	R	H	A	L	A	L	M	A	G	A	S	L	V	P	A	R	A	S	A
OXA-837	-	-	-	-	M	K	S	R	T	E	A	Q	S	L	H	A	H	G	L	Y	R	R	R	L	L	Q	L	A	G	G	A	A	L	L	P	A	A	R	L	A	L	A	D	V	A	P	A	S	A
OXA-570	-	-	-	-	-	-	-	-	-	-	-	-	-	-	-	-	-	-	-	-	-	-	-	-	-	-	-	-	M	F	A	R	W	S	K	T	F	A	L	A	L	T	A	C	A	F	V	M	G
OXA-573	-	-	-	-	-	-	-	-	-	-	-	-	-	-	-	-	-	-	-	-	-	-	-	-	-	-	-	-	-	M	F	P	R	W	S	K	T	F	A	L	A	L	T	A	Y	A	F	V	M
OXA-60	-	-	-	-	-	-	-	-	-	-	-	-	-	-	-	-	-	-	-	-	-	-	-	-	-	-	-	-	-	M	L	S	R	Y	S	K	T	L	A	F	A	V	V	A	C	T	L	A	I
OXA-898	-	-	-	-	-	-	-	-	-	-	-	-	-	-	-	-	-	-	-	-	-	-	-	-	-	-	-	-	-	M	L	S	C	C	S	K	S	F	A	F	A	L	M	A	C	L	L	A	T
OXA-444	-	-	-	-	-	-	-	-	-	-	-	-	-	-	-	-	-	-	-	-	-	-	-	-	-	-	-	-	M	F	S	R	W	S	K	P	L	V	L	A	A	T	V	C	A	M	A	M	S
OXA-1176	-	-	-	-	-	-	-	-	-	-	-	-	-	-	-	-	-	-	-	-	-	-	-	-	-	-	-	-	M	F	S	R	W	S	K	P	F	V	L	A	A	T	V	C	A	M	A	M	S
OXA-571	-	-	-	-	-	-	-	-	-	-	-	-	-	-	-	-	-	-	-	-	-	-	-	-	-	-	-	-	M	F	S	R	W	S	K	P	F	V	L	A	A	T	V	C	A	M	A	M	S
RAD-1	-	-	-	-	-	-	-	-	-	-	-	-	-	-	-	-	-	-	-	-	-	-	-	-	-	-	-	-	-	-	-	-	-	-	-	-	-	-	M	K	T	K	I	V	G	T	V	I	L
OXA-1206	-	-	-	-	-	-	-	-	-	-	-	-	-	-	-	-	-	-	-	-	-	-	-	-	-	-	M	N	N	R	L	A	R	L	L	A	P	V	A	F	G	L	G	L	L	A	A	H	V
OXA-493	-	-	-	-	-	-	-	-	-	-	-	-	-	-	-	-	-	-	-	-	-	-	-	-	-	-	-	-	-	-	-	-	-	-	-	-	-	-	-	-	-	-	M	K	K	I	F	L	L
OXA-518	-	-	-	-	-	-	-	-	-	-	-	-	-	-	-	-	-	-	-	-	-	-	-	-	-	-	-	-	-	-	-	-	-	-	-	-	-	-	-	-	-	-	M	K	K	I	F	L	L
RSD2-2	-	-	-	-	-	-	-	-	-	-	-	-	-	-	-	-	-	-	-	-	-	-	-	-	-	-	-	-	-	-	-	-	-	-	-	-	-	-	-	-	-	-	-	-	-	-	-	-	-
RSD2-1	-	-	-	-	-	-	-	-	-	-	-	-	-	-	-	-	-	-	-	-	-	-	-	-	-	-	-	-	-	-	-	-	-	-	-	-	-	-	-	-	-	-	-	-	-	-	-	-	-
OXA-85	-	-	-	-	-	-	-	-	-	-	-	-	-	-	-	-	-	-	-	-	-	-	-	-	-	-	-	-	-	-	-	-	-	-	-	-	-	-	-	-	-	-	-	-	-	-	-	M	L
OXA-1105	-	-	-	-	-	-	-	-	-	-	-	-	-	-	-	-	-	-	-	-	-	-	-	-	-	-	-	-	-	-	-	-	-	-	-	-	M	Y	K	K	I	S	I	L	I	L	I	F	V
OXA-1104	-	-	-	-	-	-	-	-	-	-	-	-	-	-	-	-	-	-	-	-	-	-	-	-	-	-	-	-	-	-	-	-	-	-	-	-	M	Y	K	K	I	S	I	L	I	L	I	F	V
OXA-1102	-	-	-	-	-	-	-	-	-	-	-	-	-	-	-	-	-	-	-	-	-	-	-	-	-	-	-	-	-	-	-	-	-	-	-	-	M	Y	K	K	I	S	I	L	I	L	I	F	V
OXA-1106	-	-	-	-	-	-	-	-	-	-	-	-	-	-	-	-	-	-	-	-	-	-	-	-	-	-	-	-	-	-	-	-	-	-	-	-	M	Y	K	K	I	S	I	L	I	L	I	F	V
OXA-1107	-	-	-	-	-	-	-	-	-	-	-	-	-	-	-	-	-	-	-	-	-	-	-	-	-	-	-	-	-	-	-	-	-	-	-	-	M	Y	K	K	I	S	I	L	I	L	I	F	V
OXA-1103	-	-	-	-	-	-	-	-	-	-	-	-	-	-	-	-	-	-	-	-	-	-	-	-	-	-	-	-	-	-	-	-	-	-	-	-	M	Y	K	K	I	S	I	L	I	L	I	F	V
OXA-63	-	-	-	-	-	-	-	-	-	-	-	-	-	-	-	-	-	-	-	-	-	-	-	-	-	-	-	-	-	-	-	-	-	-	-	-	M	S	K	K	N	F	I	L	I	F	I	F	V
OXA-192	-	-	-	-	-	-	-	-	-	-	-	-	-	-	-	-	-	-	-	-	-	-	-	-	-	-	-	-	-	-	-	-	-	-	-	-	-	M	S	K	K	N	F	I	L	I	F	I	F
OXA-478	-	-	-	-	-	-	-	-	-	-	-	-	-	-	-	-	-	-	-	-	-	-	-	-	-	-	-	-	-	-	-	-	-	-	-	-	M	S	K	K	N	F	I	L	I	F	I	F	V
OXA-476	-	-	-	-	-	-	-	-	-	-	-	-	-	-	-	-	-	-	-	-	-	-	-	-	-	-	-	-	-	-	-	-	-	-	-	-	M	S	K	K	N	F	I	L	I	F	I	F	V
OXA-475	-	-	-	-	-	-	-	-	-	-	-	-	-	-	-	-	-	-	-	-	-	-	-	-	-	-	-	-	-	-	-	-	-	-	-	-	M	S	K	K	N	F	I	L	I	F	I	F	V
OXA-477	-	-	-	-	-	-	-	-	-	-	-	-	-	-	-	-	-	-	-	-	-	-	-	-	-	-	-	-	-	-	-	-	-	-	-	-	M	S	K	K	N	F	I	L	I	F	I	F	V
OXA-472	-	-	-	-	-	-	-	-	-	-	-	-	-	-	-	-	-	-	-	-	-	-	-	-	-	-	-	-	-	-	-	-	-	-	-	-	M	S	K	K	N	F	I	L	I	F	I	F	V
OXA-474	-	-	-	-	-	-	-	-	-	-	-	-	-	-	-	-	-	-	-	-	-	-	-	-	-	-	-	-	-	-	-	-	-	-	-	-	M	S	K	K	N	F	I	L	I	F	I	F	V
OXA-1101	-	-	-	-	-	-	-	-	-	-	-	-	-	-	-	-	-	-	-	-	-	-	-	-	-	-	-	-	-	-	-	-	-	-	-	-	M	S	K	K	N	F	I	L	I	F	I	F	I
OXA-473	-	-	-	-	-	-	-	-	-	-	-	-	-	-	-	-	-	-	-	-	-	-	-	-	-	-	-	-	-	-	-	-	-	-	-	-	M	S	K	K	N	F	I	L	I	F	I	F	V
OXA-1099	-	-	-	-	-	-	-	-	-	-	-	-	-	-	-	-	-	-	-	-	-	-	-	-	-	-	-	-	-	-	-	-	-	-	-	-	M	S	K	K	N	F	I	L	I	F	I	F	V
OXA-471	-	-	-	-	-	-	-	-	-	-	-	-	-	-	-	-	-	-	-	-	-	-	-	-	-	-	-	-	-	-	-	-	-	-	-	-	M	S	K	K	N	F	I	L	I	F	I	F	V
OXA-1100	-	-	-	-	-	-	-	-	-	-	-	-	-	-	-	-	-	-	-	-	-	-	-	-	-	-	-	-	-	-	-	-	-	-	-	-	M	S	K	K	N	F	I	L	I	F	I	F	V
OXA-137	-	-	-	-	-	-	-	-	-	-	-	-	-	-	-	-	-	-	-	-	-	-	-	-	-	-	-	-	-	-	-	-	-	-	-	-	M	S	K	K	N	F	I	L	I	F	I	F	V
OXA-136	-	-	-	-	-	-	-	-	-	-	-	-	-	-	-	-	-	-	-	-	-	-	-	-	-	-	-	-	-	-	-	-	-	-	-	-	M	S	K	K	N	F	I	L	I	F	I	F	V
OXA-479	-	-	-	-	-	-	-	-	-	-	-	-	-	-	-	-	-	-	-	-	-	-	-	-	-	-	-	-	-	-	-	-	-	-	-	-	M	S	K	K	N	F	I	L	I	F	I	F	V
OXA-470	-	-	-	-	-	-	-	-	-	-	-	-	-	-	-	-	-	-	-	-	-	-	-	-	-	-	-	-	-	-	-	-	-	-	-	-	M	S	K	K	N	F	I	L	I	F	I	F	V
OXA-957	-	-	-	-	-	-	-	-	-	-	-	-	-	-	-	-	-	-	-	-	-	-	-	-	-	-	-	-	-	-	-	-	-	-	-	-	-	-	M	K	L	F	F	C	F	A	L	L	I
STD-1	-	-	-	-	-	-	-	-	-	-	-	-	-	-	-	-	-	-	-	-	-	-	-	-	-	-	-	-	-	-	-	-	-	-	-	-	-	-	-	-	M	E	I	L	F	S	F	L	L
OXA-491	-	-	-	-	-	-	-	-	-	-	-	-	-	-	-	-	-	-	-	-	-	-	-	-	-	-	-	-	-	-	-	-	-	-	-	-	-	-	M	N	K	K	I	K	L	I	F	I	L
OXA-1108	-	-	-	-	-	-	-	-	-	-	-	-	-	-	-	-	-	-	-	-	-	-	-	-	-	-	-	-	-	-	-	-	-	-	-	-	-	-	M	N	K	K	I	K	L	I	F	I	L
OXA-490	-	-	-	-	-	-	-	-	-	-	-	-	-	-	-	-	-	-	-	-	-	-	-	-	-	-	-	-	-	-	-	-	-	-	-	-	-	-	M	N	K	K	I	K	L	I	F	I	L
OXA-464	-	-	-	-	-	-	-	-	-	-	-	-	-	-	-	-	-	-	-	-	-	-	-	-	-	-	-	-	-	-	-	-	-	-	-	-	-	-	M	N	K	K	I	K	L	I	F	I	L
NPS-1	-	-	-	-	-	-	-	-	-	-	-	-	-	-	-	-	-	-	-	-	-	-	-	-	-	-	-	-	-	-	-	-	-	-	-	-	-	-	-	-	-	M	L	K	S	T	L	L	A
LCR-1	-	-	-	-	-	-	-	-	-	-	-	-	-	-	-	-	-	-	-	-	-	-	-	-	-	-	-	-	-	-	-	-	-	-	-	-	-	-	-	-	-	M	L	K	S	T	L	L	A
OXA-1016	-	-	-	-	-	-	-	-	-	-	-	-	-	-	-	-	-	-	-	-	-	-	-	-	-	-	-	-	-	-	-	-	-	-	-	-	-	-	-	-	-	M	K	H	I	F	L	V	F
OXA-641	-	-	-	-	-	-	-	-	-	-	-	-	-	-	-	-	-	-	-	-	-	-	-	-	-	-	-	-	-	-	-	-	-	-	-	-	-	-	-	-	-	M	K	H	I	F	L	V	F
OXA-372	-	-	-	-	-	-	-	-	-	-	-	-	-	-	-	-	-	-	-	-	-	-	-	-	-	-	-	-	-	-	-	-	-	-	-	-	-	-	-	-	-	M	M	H	I	F	L	V	F
OXA-198	-	-	-	-	-	-	-	-	-	-	-	-	-	-	-	-	-	-	-	-	-	-	-	-	-	-	-	-	-	-	-	-	-	-	-	-	-	-	-	-	M	S	K	L	F	I	A	F	L
OXA-1186	-	-	-	-	-	-	-	-	-	-	-	-	-	-	-	-	-	-	-	-	-	-	-	-	-	-	-	-	-	-	-	-	-	-	-	-	-	-	-	-	-	-	M	S	K	F	F	I	T
OXA-1057	-	-	-	-	-	-	-	-	-	-	-	-	-	-	-	-	-	-	-	-	-	-	-	-	-	-	-	-	-	-	-	-	-	-	-	-	-	-	-	-	-	-	M	S	K	F	F	I	T
OXA-1056	-	-	-	-	-	-	-	-	-	-	-	-	-	-	-	-	-	-	-	-	-	-	-	-	-	-	-	-	-	-	-	-	-	-	-	-	-	-	-	-	-	-	M	S	K	F	F	I	T
OXA-209	-	-	-	-	-	-	-	-	-	-	-	-	-	-	-	-	-	-	-	-	-	-	-	-	-	-	M	K	K	T	F	I	L	L	N	L	I	L	L	V	N	L	N	G	Y	C	Q	T	K
OXA-347	-	-	-	-	-	-	-	-	-	-	-	-	-	-	-	-	-	-	-	-	-	-	-	-	-	-	-	-	-	M	K	N	I	L	F	V	V	F	I	S	M	I	F	L	F	V	C	C	N
NOD-1	-	-	-	-	-	-	-	-	-	-	-	-	-	-	-	-	M	S	R	N	R	R	M	S	L	A	M	I	V	A	M	T	T	L	V	P	F	L	T	I	S	N	F	R	D	M	P	G	H
OXA-1089	-	-	-	-	-	-	-	-	-	-	-	-	M	R	R	T	R	V	L	V	L	S	F	T	L	L	L	A	L	L	A	A	C	N	P	L	Q	T	A	T	S	Q	P	L	P	N	T	T	V
RSD1-1	-	-	-	-	-	-	-	-	-	-	-	-	-	-	-	-	-	-	-	-	-	-	-	-	-	-	-	M	K	S	Y	V	D	K	K	W	M	I	I	F	L	I	V	C	V	S	C	T	S
[truncated: 334 more columns]
